# Supplementary material for: Genomic and patient epidemiology of Streptococcus dysgalactiae subspecies equisimilis in Houston, Texas
Source: Microbiol Spectr. 2026 Mar 6;14(4):e03683-25. doi: 10.1128/spectrum.03683-25 (PMC13055375; doi:10.1128/spectrum.03683-25)
Supplement: Tables S1 to S4 — Table S1: Patient Demographics, Case Clinical, and Isolate Genetic Characteristics. Table S2: Patient Demographic and Case Clinical Associations. Table S3: Classification Scheme Comparisons. Table S4: Genotype-Phenotype Associations. [file spectrum.03683-25-s0006.xlsx]

## Sheet: Table S1
	Table S1. Patient demographic, case clinical, and SDSE isolate molecular genetic characteristics
				Patient Demographics and Case Clinical Characteristics								Isolate Molecular Genetic Characteristics
	No.	Isolate ID	SRA Accession #	Date	Anatomic Source	Gender	Age group	Race/Ethnicity	Comorbidity	Severe Infection	Poor Outcome	Group Antigen	Genetic Lineage	Clonal Complex	MLST	Emm type
	1	MGGS36142	SRR36023851	June 2022	Throat	Female	18-to-64	Black/African American	Yes	No	No	G	GL02	CC-16	ST-137	STC74A
	2	MGGS36185	SRR36023850	June 2022	Skin/Soft tissue	Female	18-to-64	White/non-Hispanic	Yes	Yes	Yes	G	GL08	ST729	ST-729	STG480
	3	MGGS36186	SRR36023849	June 2022	Blood	Male	18-to-64	Hispanic/Latino	Yes	No	No	G	GL02	CC-16	ST-17	STC74A
	4	MGCS36188	SRR36024144	July 2022	Throat	Male	18-to-64	White/non-Hispanic	None	No	No	C	GL01	CC-20	ST-20	STG62647
	5	MGCS36189	SRR36024395	July 2022	Throat	Male	18-to-64	White/non-Hispanic	Yes	No	No	C	GL03	CC-3	ST-430	STC839
	6	MGCS36190	SRR36024384	July 2022	Skin/Soft tissue	Male	18-to-64	Black/African American	Yes	No	No	C	GL03	CC-3	ST-3	STC839
	7	MGCS36191	SRR36024373	July 2022	Throat	Female	18-to-64	Black/African American	None	No	No	C	GL15	CC-49	ST-49	STC36
	8	MGCS36192	SRR36024362	July 2022	Throat	Female	18-to-64	Black/African American	None	No	No	C	GL13	CC-81	ST-1002	STC6979
	9	MGCS36205	SRR36024130	July 2022	Blood	Male	65 and over	White/non-Hispanic	Yes	Yes	No	C	GL01	CC-20	ST-20	STG62647
	10	MGCS36206	SRR36024114	July 2022	Blood	Male	18-to-64	Black/African American	Yes	No	Yes	C	GL04	CC-34	ST-34	STG5063
	11	MGGS36193	SRR36023848	July 2022	Throat	Female	18-to-64	Black/African American	None	No	No	G	GL10	CC-4	ST-4	STG97
	12	MGGS36194	SRR36023847	July 2022	Skin/Soft tissue	Male	18-to-64	Black/African American	Yes	No	No	G	GL01	CC-15	ST-15	STG652
	13	MGGS36195	SRR36023845	July 2022	Skin/Soft tissue	Male	18-to-64	Hispanic/Latino	Yes	No	No	G	GL44	CC-269	ST-525~	STG4974
	14	MGGS36207	SRR36023844	July 2022	Skin/Soft tissue	Female	65 and over	Black/African American	Yes	No	No	G	GL01	CC-15	ST-15	STG652
	15	MGGS36208	SRR36023843	July 2022	Blood	Female	65 and over	White/non-Hispanic	Yes	No	No	G	GL02	CC-16	ST-17	STG6792
	16	MGGS36209	SRR36023842	July 2022	Skin/Soft tissue	Male	65 and over	White/non-Hispanic	Yes	No	No	G	GL07	CC-25	ST-25	STG6
	17	MGGS36210	SRR36023841	July 2022	Throat	Male	under 18	White/non-Hispanic	nd	No	No	G	GL02	CC-16	ST-17	STG485
	18	MGGS36211	SRR36023840	July 2022	Throat	Female	18-to-64	Hispanic/Latino	nd	No	No	G	GL07	CC-25	ST-25	STG5420
	19	MGGS36212	SRR36023839	July 2022	Blood	Male	65 and over	Hispanic/Latino	Yes	No	No	G	GL02	CC-16	ST-17	STG485
	20	MGGS36235	SRR36023838	July 2022	Skin/Soft tissue	Female	18-to-64	White/non-Hispanic	Yes	No	No	G	GL09	CC-29	ST-55	STG485
	21	MGGS36237	SRR36023837	July 2022	Joint	Male	18-to-64	Hispanic/Latino	None	No	No	G	GL01	CC-15	ST-15	STG6
	22	MGGS36243	SRR36024525	July 2022	Throat	Male	18-to-64	Black/African American	None	No	No	G	GL08	ST729	ST-729	STG480
	23	MGGS36244	SRR36024523	July 2022	Skin/Soft tissue	Male	65 and over	White/non-Hispanic	Yes	No	No	G	GL01	CC-15	ST-15	STG652
	24	MGCS36258	SRR36023940	August 2022	Throat	Female	18-to-64	Black/African American	Yes	No	No	C	GL04	CC-34	ST-34	STCNSRT2
	25	MGCS36259	SRR36024111	August 2022	Throat	Female	18-to-64	Black/African American	Yes	No	No	C	GL03	CC-3	ST-3	STG653
	26	MGCS36277	SRR36023930	August 2022	Skin/Soft tissue	Male	65 and over	White/non-Hispanic	Yes	No	No	C	GL01	CC-20	ST-20	STG62647
	27	MGCS36279	SRR36023919	August 2022	Throat	Female	18-to-64	Black/African American	Yes	No	No	C	GL03	CC-3	ST-3	EMM57
	28	MGCS36299	SRR36024579	August 2022	Lower respiratory tract	Male	18-to-64	Black/African American	None	Yes	No	C	GL13	CC-81	ST-1002	STC6979
	29	MGCS36344	SRR36024573	August 2022	Skin/Soft tissue	Male	65 and over	Hispanic/Latino	Yes	No	Yes	C	GL04	CC-34	ST-34	STG5063
	30	MGGS36245	SRR36024522	August 2022	Throat	Female	18-to-64	Black/African American	None	No	No	G	GL03	CC-3	ST-3	STG653
	31	MGGS36276	SRR36024521	August 2022	Urine	Female	18-to-64	White/non-Hispanic	None	No	No	G	GL02	CC-16	ST-17	STC74A
	32	MGGS36278	SRR36024520	August 2022	Throat	Female	18-to-64	White/non-Hispanic	None	No	No	G	GL01	CC-20	ST-1013	STG245
	33	MGGS36289	SRR36023833	August 2022	Skin/Soft tissue	Male	18-to-64	Hispanic/Latino	Yes	No	No	G	GL02	CC-16	ST-206	STC839
	34	MGGS36290	SRR36023832	August 2022	Throat	Male	18-to-64	White/non-Hispanic	None	No	No	G	GL06	CC-269	ST-269	STC839
	35	MGGS36291	SRR36023831	August 2022	Skin/Soft tissue	Female	65 and over	Black/African American	Yes	No	No	G	GL01	CC-15	ST-15	STG2574
	36	MGGS36298	SRR36023830	August 2022	Throat	Male	under 18	Hispanic/Latino	Yes	No	No	G	GL14	CC-128	ST-128	STG485
	37	MGGS36300	SRR36023829	August 2022	Skin/Soft tissue	Male	18-to-64	White/non-Hispanic	Yes	No	nd	G	GL02	CC-16	ST-17	STG6
	38	MGGS36314	SRR36023828	August 2022	Skin/Soft tissue	Female	65 and over	Asian	Yes	No	No	G	GL09	CC-29	ST-55	STG485
	39	MGGS36315	SRR36023826	August 2022	Throat	Male	18-to-64	Black/African American	Yes	No	No	G	GL05	CC-44	ST-323	STGLP1
	40	MGGS36316	SRR36023825	August 2022	Throat	Male	18-to-64	Hispanic/Latino	Yes	No	No	G	GL07	CC-25	ST-127	STG245
	41	MGGS36317	SRR36023824	August 2022	Urine	Female	under 18	Other	Yes	No	No	G	GL14	CC-128	ST-128	STG485
	42	MGGS36336	SRR36023823	August 2022	Throat	Male	18-to-64	Hispanic/Latino	None	No	No	G	GL10	ST107	ST-107	STC5345
	43	MGGS36345	SRR36023822	August 2022	Throat	Female	18-to-64	Black/African American	Yes	No	No	G	GL09	CC-29	ST-55	STG485
	44	MGCS36361	SRR36024564	September 2022	Throat	Female	18-to-64	Black/African American	None	No	No	C	GL03	CC-3	ST-3	EMM57
	45	MGCS36364	SRR36023906	September 2022	Throat	Female	18-to-64	Hispanic/Latino	Yes	No	No	C	GL03	CC-3	ST-430	STC839
	46	MGCS36379	SRR36023895	September 2022	Throat	Female	under 18	Hispanic/Latino	nd	No	No	C	GL01	CC-20	ST-20	STG62647
	47	MGCS36403	SRR36024360	September 2022	Throat	Female	18-to-64	Black/African American	Yes	No	nd	C	GL03	CC-3	ST-3	STC839
	48	MGCS36404	SRR36024349	September 2022	Urine	Male	18-to-64	Hispanic/Latino	Yes	No	No	C	GL02	CC-16	ST-17	STG485
	49	MGCS36414	SRR36024338	September 2022	Throat	Male	18-to-64	Black/African American	None	No	No	C	GL03	CC-3	ST-3~	STC74A
	50	MGCS36416	SRR36024106	September 2022	Bone	Male	18-to-64	White/non-Hispanic	Yes	No	Yes	C	GL01	CC-20	ST-20	STG62647
	51	MGCS36431	SRR36024095	September 2022	Throat	Male	18-to-64	Hispanic/Latino	None	No	No	C	GL03	CC-3	ST-3~	STC839
	52	MGCS36432	SRR36024083	September 2022	Throat	Male	under 18	White/non-Hispanic	nd	No	No	C	GL01	CC-20	ST-20~	STG62647
	53	MGCS36434	SRR36023882	September 2022	Throat	Female	under 18	Black/African American	nd	No	No	C	GL04	CC-34	ST-34	STC1400
	54	MGCS36439	SRR36023871	September 2022	Throat	Male	18-to-64	Hispanic/Latino	None	No	No	C	GL13	CC-81	ST-1002	EMM152
	55	MGGS36360	SRR36023821	September 2022	Urine	Female	65 and over	Hispanic/Latino	Yes	No	No	G	GL02	CC-16	ST-17	STC74A
	56	MGGS36365	SRR36024506	September 2022	Blood	Male	18-to-64	Black/African American	Yes	No	Yes	G	GL43	CC-44	ST-323	STGLP1
	57	MGGS36377	SRR36024505	September 2022	Blood	Female	65 and over	Black/African American	Yes	Yes	No	G	GL02	CC-16	ST-17	STG4222
	58	MGGS36378	SRR36024504	September 2022	Throat	Male	18-to-64	Hispanic/Latino	Yes	No	No	G	GL09	CC-29	ST-55	STG485
	59	MGGS36380	SRR36024503	September 2022	Urine	Female	18-to-64	Black/African American	Yes	No	No	G	GL02	CC-16	ST-17	STG840
	60	MGGS36399	SRR36024519	September 2022	Throat	Female	18-to-64	Black/African American	Yes	No	No	G	GL11	CC-66	ST-66	STC1400
	61	MGGS36415	SRR36024518	September 2022	Skin/Soft tissue	Male	65 and over	Black/African American	Yes	No	No	G	GL02	CC-16	ST-17	STG6792
	62	MGGS36433	SRR36024517	September 2022	Throat	Male	under 18	Hispanic/Latino	nd	No	No	G	GL42	CC-1008	ST-1018	STG485
	63	MGCS36459	SRR36023857	October 2022	Blood	Female	18-to-64	White/non-Hispanic	Yes	Yes	No	C	GL01	CC-20	ST-20	STG62647
	64	MGCS36477	SRR36024551	October 2022	Throat	Female	18-to-64	White/non-Hispanic	Yes	No	No	C	GL01	CC-20	ST-20	STG62647
	65	MGCS36487	SRR36024544	October 2022	Throat	Female	under 18	Black/African American	None	No	No	C	GL03	CC-3	ST-430	STC839
	66	MGCS36489	SRR36024533	October 2022	Throat	Female	18-to-64	Hispanic/Latino	Yes	No	No	C	GL03	CC-3	ST-3	STG653
	67	MGCS36500	SRR36023846	October 2022	Throat	Female	18-to-64	Hispanic/Latino	Yes	No	No	C	GL03	CC-3	ST-3	STG653
	68	MGCS36518	SRR36024524	October 2022	Throat	Female	under 18	Black/African American	None	No	No	C	GL01	CC-20	ST-20	STG62647
	69	MGCS36526	SRR36023827	October 2022	Skin/Soft tissue	Female	18-to-64	White/non-Hispanic	Yes	No	No	C	GL01	CC-20	ST-20	STG62647
	70	MGCS36528	SRR36024499	October 2022	Throat	Female	18-to-64	Other	Yes	No	No	C	GL01	CC-20	ST-20	STG62647
	71	MGCS36529	SRR36024509	October 2022	Urine	Female	18-to-64	White/non-Hispanic	None	No	No	C	GL01	CC-20	ST-1014	STC839
	72	MGCS36530	SRR36024496	October 2022	Throat	Female	18-to-64	Hispanic/Latino	Yes	No	No	C	GL03	CC-3	ST-3	STC839
	73	MGCS36541	SRR36024068	October 2022	Throat	Male	18-to-64	White/non-Hispanic	Yes	No	No	C	GL01	CC-20	ST-20	STG62647
	74	MGCS36543	SRR36024056	October 2022	Throat	Female	18-to-64	Hispanic/Latino	Yes	No	No	C	GL03	CC-3	ST-430~	STC839
	75	MGCS36544	SRR36024045	October 2022	Throat	Female	18-to-64	White/non-Hispanic	None	No	No	C	GL03	CC-3	ST-3	STG653
	76	MGCS36545	SRR36024322	October 2022	Throat	Female	under 18	Hispanic/Latino	nd	No	No	C	GL22	ST1016	ST-1016	STG6
	77	MGCS36556	SRR36024488	October 2022	Throat	Male	under 18	Black/African American	None	No	No	C	GL01	CC-20	ST-20	STG62647
	78	MGCS36557	SRR36024300	October 2022	Throat	Female	18-to-64	Black/African American	Yes	No	No	C	GL04	CC-34	ST-1019	STC1400
	79	MGCS36561	SRR36024466	October 2022	Throat	Female	18-to-64	Hispanic/Latino	Yes	No	No	C	GL03	CC-3	ST-430	STC839
	80	MGCS36565	SRR36024470	October 2022	Skin/Soft tissue	Female	18-to-64	Hispanic/Latino	None	No	No	C	GL01	CC-20	ST-20	STG62647
	81	MGCS36586	SRR36023797	October 2022	Throat	Female	under 18	Hispanic/Latino	nd	No	No	C	GL01	CC-20	ST-20	STG62647
	82	MGCS36587	SRR36024283	October 2022	Throat	Female	18-to-64	Black/African American	Yes	No	No	C	GL03	CC-3	ST-430	STC839
	83	MGGS36470	SRR36024516	October 2022	Urine	Female	under 18	Black/African American	nd	No	No	G	GL09	CC-29	ST-55	STG652
	84	MGGS36471	SRR36024515	October 2022	Throat	Female	18-to-64	Black/African American	Yes	No	No	G	GL08	ST729	ST-729	STG480
	85	MGGS36472	SRR36024514	October 2022	Skin/Soft tissue	Female	65 and over	White/non-Hispanic	Yes	No	No	G	GL07	CC-25	ST-25	STG6
	86	MGGS36473	SRR36024513	October 2022	Throat	Female	under 18	Black/African American	Yes	No	No	G	GL02	CC-16	ST-17	STG4974
	87	MGGS36488	SRR36024512	October 2022	Throat	Female	18-to-64	Black/African American	Yes	No	No	G	GL02	CC-16	ST-439	STG245
	88	MGGS36490	SRR36024511	October 2022	Throat	Female	18-to-64	Hispanic/Latino	Yes	No	No	G	GL10	ST107	ST-107	STC5345
	89	MGGS36491	SRR36024510	October 2022	Blood	Female	65 and over	Asian	Yes	No	No	G	GL01	CC-15	ST-15	STG10
	90	MGGS36513	SRR36024508	October 2022	Blood	Male	65 and over	White/non-Hispanic	Yes	No	No	G	GL02	CC-16	ST-17	STG2078
	91	MGGS36520	SRR36024507	October 2022	Throat	Female	18-to-64	White/non-Hispanic	Yes	No	No	G	GL08	ST729	ST-729	STG480
	92	MGGS36527	SRR36024502	October 2022	Throat	Female	under 18	Hispanic/Latino	nd	No	No	G	GL02	CC-16	ST-17~	STG480
	93	MGGS36539	SRR36024501	October 2022	Throat	Female	18-to-64	Black/African American	None	No	No	G	GL05	CC-44	ST-323	STGLP1
	94	MGGS36542	SRR36024063	October 2022	Urine	Female	18-to-64	Black/African American	Yes	No	No	G	GL02	CC-16	ST-17	STC74A
	95	MGGS36558	SRR36024062	October 2022	Throat	Female	18-to-64	Black/African American	Yes	No	No	G	GL02	CC-16	ST-506	STG480
	96	MGGS36559	SRR36024061	October 2022	Bone	Male	18-to-64	Hispanic/Latino	Yes	No	No	G	GL01	CC-15	ST-15	STG652
	97	MGGS36560	SRR36024060	October 2022	Throat	Female	18-to-64	UN	None	No	No	G	GL01	CC-15	ST-15	STG245
	98	MGCS36577	SRR36023803	November 2022	Blood	Female	65 and over	Black/African American	Yes	No	No	C	GL04	CC-34	ST-34	STCNSRT2
	99	MGCS36585	SRR36023813	November 2022	Throat	Female	18-to-64	Black/African American	Yes	No	No	C	GL03	CC-3	ST-430	STC839
	100	MGCS36610	SRR36024289	November 2022	Throat	Female	18-to-64	White/non-Hispanic	None	No	No	C	GL03	CC-3	ST-3	STC839
	101	MGCS36611	SRR36024277	November 2022	Throat	Female	18-to-64	Hispanic/Latino	None	No	No	C	GL03	CC-3	ST-3	STG653
	102	MGCS36612	SRR36024021	November 2022	Throat	Male	18-to-64	Hispanic/Latino	None	No	No	C	GL03	CC-3	ST-430	STC839
	103	MGCS36615	SRR36024031	November 2022	Throat	Female	under 18	Black/African American	None	No	No	C	GL03	CC-3	ST-3	STC839
	104	MGCS36616	SRR36024433	November 2022	Throat	Male	18-to-64	Hispanic/Latino	None	No	No	C	GL03	CC-3	ST-3	STG653
	105	MGCS36647	SRR36024458	November 2022	Skin/Soft tissue	Female	18-to-64	Other	Yes	No	No	C	GL01	CC-20	ST-20	STG62647
	106	MGCS36668	SRR36023788	November 2022	Throat	Male	18-to-64	Black/African American	Yes	No	No	C	GL01	CC-20	ST-20	STG62647
	107	MGCS36669	SRR36024436	November 2022	Throat	Male	18-to-64	White/non-Hispanic	Yes	No	No	C	GL01	ST573	ST-573	STG643
	108	MGCS36670	SRR36023783	November 2022	Throat	Male	under 18	White/non-Hispanic	nd	No	No	C	GL03	CC-3	ST-430	STC839
	109	MGCS36674	SRR36023767	November 2022	Blood	Male	65 and over	White/non-Hispanic	Yes	No	No	C	GL41	ST241	ST-241	STL1929
	110	MGCS36695	SRR36023759	November 2022	Throat	Female	18-to-64	Hispanic/Latino	Yes	No	No	C	GL01	CC-20	ST-20	STG62647
	111	MGCS36723	SRR36024257	November 2022	Throat	Female	18-to-64	White/non-Hispanic	None	No	No	C	GL40	ND	ST-ND	undetermined
	112	MGCS36724	SRR36024246	November 2022	Urine	Female	65 and over	White/non-Hispanic	Yes	No	No	C	GL01	CC-20	ST-20	STG62647
	113	MGCS36726	SRR36024198	November 2022	Throat	Male	18-to-64	White/non-Hispanic	Yes	No	No	C/G	GL04	ST2015	ST-2005	STG5063
	114	MGGS36604	SRR36024498	November 2022	Blood	Female	18-to-64	Black/African American	Yes	No	No	G	GL16	CC-52	ST-52	STG6
	115	MGGS36607	SRR36024497	November 2022	Throat	Male	under 18	Hispanic/Latino	None	No	No	G	GL02	CC-16	ST-506	STC6979
	116	MGGS36608	SRR36024495	November 2022	Throat	Female	under 18	Other	None	No	No	G	GL02	CC-16	ST-506	STG480
	117	MGGS36609	SRR36024494	November 2022	Peritoneum	Female	18-to-64	Asian	Yes	No	No	G	GL12	CC-30	ST-30	STG840
	118	MGGS36613	SRR36024076	November 2022	Urine	Female	65 and over	White/non-Hispanic	Yes	No	No	G	GL01	CC-15	ST-15	STG652
	119	MGGS36614	SRR36024075	November 2022	Urine	Male	18-to-64	Black/African American	None	No	No	G	GL07	CC-25	ST-25	STG6
	120	MGGS36644	SRR36024074	November 2022	Throat	Male	under 18	Hispanic/Latino	nd	No	No	G	GL05	CC-44	ST-323	STGLP1
	121	MGGS36645	SRR36024073	November 2022	Throat	Female	under 18	Black/African American	nd	No	No	G	GL02	CC-16	ST-17	STG480
	122	MGGS36646	SRR36024072	November 2022	Throat	Female	under 18	Hispanic/Latino	nd	No	No	G	GL07	CC-25	ST-127	STG245
	123	MGGS36666	SRR36024071	November 2022	Skin/Soft tissue	Male	65 and over	White/non-Hispanic	Yes	No	Yes	G	GL07	CC-25	ST-127	STG245
	124	MGGS36667	SRR36024070	November 2022	Blood	Male	18-to-64	White/non-Hispanic	Yes	No	No	G	GL10	CC-4	ST-4	STG6792
	125	MGGS36671	SRR36024069	November 2022	Lower respiratory tract	Female	65 and over	Black/African American	Yes	Yes	No	G	GL02	CC-16	ST-17	STG485
	126	MGGS36673	SRR36024067	November 2022	Throat	Female	18-to-64	Black/African American	Yes	No	No	G	GL02	CC-16	ST-17	STG6792
	127	MGGS36690	SRR36024066	November 2022	Skin/Soft tissue	Male	18-to-64	White/non-Hispanic	Yes	No	No	G	GL01	ND	ST-ND	STG652
	128	MGGS36691	SRR36024065	November 2022	Skin/Soft tissue	Male	18-to-64	Black/African American	Yes	No	No	G	GL02	CC-16	ST-17	STG480
	129	MGGS36705	SRR36024064	November 2022	Throat	Female	18-to-64	Black/African American	Yes	No	No	G	GL05	CC-44	ST-323	STGLP1
	130	MGGS36725	SRR36024328	November 2022	Throat	Male	18-to-64	Black/African American	Yes	No	No	G	GL05	CC-44	ST-323	STGLP1
	131	MGGS36727	SRR36024327	November 2022	Throat	Female	65 and over	White/non-Hispanic	Yes	No	No	G	GL07	CC-25	ST-271	STG6
	132	MGAS36747	SRR36024397	December 2022	Skin/Soft tissue	Female	18-to-64	Black/African American	Yes	No	No	A	GL14	CC-128	ST-128	STG245
	133	MGCS36752	SRR36023995	December 2022	Urine	Male	65 and over	UN	Yes	No	No	C	GL01	CC-20	ST-20	STG62647
	134	MGCS36755	SRR36024006	December 2022	Throat	Female	18-to-64	Black/African American	Yes	No	No	C	GL03	CC-3	ST-3	STG653
	135	MGCS36759	SRR36024224	December 2022	Throat	Male	18-to-64	Black/African American	Yes	No	No	C	GL04	CC-34	ST-34	STG5063
	136	MGCS36763	SRR36024233	December 2022	Skin/Soft tissue	Female	18-to-64	Black/African American	Yes	No	Yes	C	GL01	CC-20	ST-20	STG62647
	137	MGCS36781	SRR36024204	December 2022	Throat	Female	18-to-64	Hispanic/Latino	Yes	No	No	C	GL04	ND	ST-ND	STC1400
	138	MGCS36793	SRR36024213	December 2022	Throat	Male	18-to-64	Black/African American	Yes	No	No	C	GL04	CC-34	ST-34	EMM152
	139	MGCS36794	SRR36024202	December 2022	Throat	Female	18-to-64	White/non-Hispanic	Yes	No	No	C	GL03	CC-3	ST-3	STC839
	140	MGCS36812	SRR36024419	December 2022	Throat	Female	18-to-64	Black/African American	Yes	No	No	C	GL03	CC-3	ST-3	EMM57
	141	MGCS36815	SRR36024406	December 2022	Throat	Female	18-to-64	White/non-Hispanic	None	No	No	C	GL03	CC-3	ST-3	STG653
	142	MGCS36816	SRR36023754	December 2022	Throat	Female	18-to-64	Black/African American	Yes	No	No	C	GL03	CC-3	ST-3	STG653
	143	MGCS36835	SRR36023743	December 2022	Urine	Female	18-to-64	White/non-Hispanic	Yes	No	No	C	GL04	CC-34	ST-34	STGM220
	144	MGCS36838	SRR36023732	December 2022	Urine	Female	18-to-64	Black/African American	None	No	No	C	GL03	CC-3	ST-3	STG653
	145	MGCS36840	SRR36024197	December 2022	Throat	Female	18-to-64	Other	Yes	No	No	C	GL03	CC-3	ST-3	STG653
	146	MGCS36844	SRR36024186	December 2022	Throat	Female	18-to-64	Black/African American	Yes	No	No	C	GL03	CC-3	ST-430	STC839
	147	MGCS36845	SRR36024177	December 2022	Throat	Female	18-to-64	Hispanic/Latino	Yes	No	No	C	GL03	CC-3	ST-3~	STC839
	148	MGCS36886	SRR36023957	December 2022	Throat	Male	18-to-64	Black/African American	None	No	No	C	GL03	CC-3	ST-430	STC839
	149	MGGS36745	SRR36024326	December 2022	Skin/Soft tissue	Female	65 and over	Hispanic/Latino	Yes	No	No	G	GL02	CC-16	ST-17	EMM152
	150	MGGS36753	SRR36024059	December 2022	Urine	Female	65 and over	UN	Yes	No	No	G	GL09	CC-29	ST-280	STG245
	151	MGGS36754	SRR36024058	December 2022	Throat	Male	under 18	Hispanic/Latino	None	No	No	G	GL10	CC-4	ST-4	STG6792
	152	MGGS36756	SRR36024057	December 2022	Urine	Female	18-to-64	Other	Yes	No	No	G	GL39	ST114	ST-114	STG245
	153	MGGS36757	SRR36024055	December 2022	Throat	Female	18-to-64	UN	Yes	No	No	G	GL11	CC-66	ST-66	STC1400
	154	MGGS36758	SRR36024054	December 2022	Throat	Female	under 18	Asian	None	No	No	G	GL01	CC-15	ST-15	STG6
	155	MGGS36767	SRR36024053	December 2022	Skin/Soft tissue	Male	18-to-64	Other	Yes	No	No	G	GL01	CC-15	ST-15	STG245
	156	MGGS36782	SRR36024052	December 2022	Throat	Male	18-to-64	Black/African American	None	No	No	G	GL02	CC-16	ST-17	STG6792
	157	MGGS36795	SRR36024051	December 2022	Throat	Male	18-to-64	Hispanic/Latino	Yes	No	No	G	GL08	CC-8	ST-8	STG11
	158	MGGS36799	SRR36024050	December 2022	Skin/Soft tissue	Male	65 and over	White/non-Hispanic	Yes	No	No	G	GL01	CC-20	ST-20	STG62647
	159	MGGS36811	SRR36024049	December 2022	Throat	Male	under 18	Hispanic/Latino	nd	No	No	G	GL12	CC-30	ST-30	STG840
	160	MGGS36813	SRR36024048	December 2022	Throat	Female	under 18	White/non-Hispanic	None	No	No	G	GL07	CC-25	ST-25	STG6
	161	MGGS36814	SRR36024047	December 2022	Throat	Male	18-to-64	White/non-Hispanic	None	No	No	G	GL08	CC-8	ST-8	STG11
	162	MGGS36817	SRR36024046	December 2022	Urine	Female	18-to-64	White/non-Hispanic	Yes	No	No	G	GL02	CC-16	ST-17	STC74A
	163	MGGS36818	SRR36024329	December 2022	Throat	Female	18-to-64	White/non-Hispanic	Yes	No	No	G	GL12	CC-30	ST-30	STG840
	164	MGGS36823	SRR36024312	December 2022	Urine	Female	18-to-64	White/non-Hispanic	Yes	No	No	G	GL16	CC-52	ST-154	STG6
	165	MGGS36839	SRR36024311	December 2022	Throat	Female	18-to-64	Black/African American	Yes	No	No	G	GL02	CC-16	ST-506	STG480
	166	MGGS36841	SRR36024310	December 2022	Throat	Male	under 18	Black/African American	None	No	No	G	GL02	CC-16	ST-1020	STC74A
	167	MGGS36842	SRR36024309	December 2022	Throat	Male	under 18	Asian	None	No	No	G	GL05	CC-44	ST-323	STG120
	168	MGGS36851	SRR36024308	December 2022	Urine	Female	18-to-64	White/non-Hispanic	Yes	No	No	G	GL02	CC-16	ST-17	STC74A
	169	MGGS36852	SRR36024307	December 2022	Throat	Female	18-to-64	White/non-Hispanic	None	No	No	G	GL10	CC-4	ST-4	STG6792
	170	MGGS36853	SRR36024325	December 2022	Throat	Female	18-to-64	Hispanic/Latino	Yes	No	No	G	GL02	CC-16	ST-17	STC74A
	171	MGCS36905	SRR36023966	January 2023	Throat	Female	18-to-64	Black/African American	Yes	No	No	C	GL03	CC-3	ST-430	STC839
	172	MGCS36911	SRR36024155	January 2023	Throat	Male	18-to-64	White/non-Hispanic	Yes	No	No	C	GL01	CC-20	ST-20	STG62647
	173	MGCS36912	SRR36024164	January 2023	Skin/Soft tissue	Male	18-to-64	Black/African American	Yes	No	No	C	GL03	CC-3	ST-3	STG653
	174	MGCS36942	SRR36024158	January 2023	Throat	Male	18-to-64	White/non-Hispanic	None	No	No	C	GL04	CC-34	ST-34	EMM152
	175	MGCS36969	SRR36024157	January 2023	Throat	Female	under 18	Black/African American	Yes	No	No	C	GL03	CC-3	ST-430	STC839
	176	MGCS36973	SRR36024145	January 2023	Throat	Male	18-to-64	Asian	None	No	No	C	GL15	CC-49	ST-49	STC36
	177	MGCS36999	SRR36024143	January 2023	Throat	Male	under 18	UN	None	No	No	C	GL01	CC-20	ST-20	STG62647
	178	MGCS37000	SRR36024142	January 2023	Throat	Female	under 18	White/non-Hispanic	None	No	No	C	GL03	CC-3	ST-3	EMM57
	179	MGCS37059	SRR36024150	January 2023	Throat	Male	18-to-64	White/non-Hispanic	None	No	No	C	GL03	CC-3	ST-3	STC839
	180	MGGS36885	SRR36024324	January 2023	Throat	Male	18-to-64	Black/African American	Yes	No	No	G	GL38	ST1007	ST-1007	STC3852
	181	MGGS36887	SRR36024323	January 2023	Urine	Female	18-to-64	Hispanic/Latino	None	No	No	G	GL05	CC-44	ST-323	STGLP1
	182	MGGS36888	SRR36024321	January 2023	Blood	Female	65 and over	White/non-Hispanic	Yes	No	No	G	GL12	ST1001	ST-1001	STG485
	183	MGGS36889	SRR36024320	January 2023	Throat	Female	18-to-64	White/non-Hispanic	Yes	No	No	G	GL06	CC-269	ST-1009	STG840
	184	MGGS36891	SRR36024319	January 2023	Throat	Male	18-to-64	Black/African American	Yes	No	No	G	GL01	CC-15	ST-15	STG2574
	185	MGGS36968	SRR36024318	January 2023	Skin/Soft tissue	Male	65 and over	White/non-Hispanic	Yes	No	No	G	GL08	CC-8	ST-8	STG11
	186	MGGS36970	SRR36024317	January 2023	Throat	Female	under 18	Black/African American	Yes	No	No	G	GL05	ST2001	ST-2001	STG6
	187	MGGS36971	SRR36024316	January 2023	Throat	Female	18-to-64	Black/African American	Yes	No	No	G	GL02	CC-16	ST-17	STC74A
	188	MGGS36972	SRR36024315	January 2023	Throat	Female	under 18	Hispanic/Latino	nd	No	No	G	GL16	CC-52	ST-154	STG6
	189	MGGS36978	SRR36024314	January 2023	Blood	Male	65 and over	White/non-Hispanic	Yes	No	No	G	GL01	CC-15	ST-15	STG652
	190	MGGS37001	SRR36024313	January 2023	Throat	Male	under 18	Asian	None	No	No	G	GL05	ST796	ST-796	STG840
	191	MGGS37003	SRR36024489	January 2023	Urine	Female	18-to-64	Hispanic/Latino	Yes	No	No	G	GL02	CC-16	ST-206~	STC839
	192	MGGS37004	SRR36024487	January 2023	Throat	Female	18-to-64	Black/African American	Yes	No	No	G	GL05	CC-44	ST-323	STGLP1
	193	MGCS37042	SRR36024141	February 2023	Throat	Female	18-to-64	Black/African American	Yes	No	No	C	GL03	CC-3	ST-3	STC839
	194	MGCS37043	SRR36024152	February 2023	Throat	Female	18-to-64	Black/African American	None	No	No	C	GL03	CC-3	ST-3	STG653
	195	MGCS37044	SRR36024151	February 2023	Throat	Male	under 18	Black/African American	Yes	No	No	C	GL03	CC-3	ST-3	STC839
	196	MGCS37061	SRR36024149	February 2023	Throat	Male	18-to-64	Hispanic/Latino	Yes	No	No	C	GL04	CC-34	ST-34	EMM152
	197	MGCS37080	SRR36024148	February 2023	Throat	Female	18-to-64	UN	Yes	No	No	C	GL01	CC-20	ST-20	STG62647
	198	MGCS37083	SRR36024147	February 2023	Throat	Female	18-to-64	Black/African American	Yes	No	No	C	GL04	CC-34	ST-34~	STGM220
	199	MGCS37116	SRR36024146	February 2023	Throat	Female	under 18	Hispanic/Latino	None	No	No	C	GL01	CC-20	ST-20	STG62647
	200	MGCS37119	SRR36024394	February 2023	Lower respiratory tract	Male	65 and over	White/non-Hispanic	Yes	No	No	C	GL04	CC-34	ST-34	STG5063
	201	MGGS37023	SRR36024484	February 2023	Throat	Female	18-to-64	Hispanic/Latino	Yes	No	No	G	GL10	ST107	ST-107	STC5345
	202	MGGS37024	SRR36024482	February 2023	Throat	Female	18-to-64	White/non-Hispanic	Yes	No	No	G	GL05	CC-44	ST-323	STGLP1
	203	MGGS37039	SRR36024481	February 2023	Blood	Female	18-to-64	UN	Yes	Yes	No	G	GL02	CC-16	ST-17	STG4222
	204	MGGS37040	SRR36024306	February 2023	Throat	Male	under 18	Hispanic/Latino	None	No	No	G	GL06	CC-269	ST-525~	STG4974
	205	MGGS37056	SRR36024305	February 2023	Throat	Female	18-to-64	Hispanic/Latino	Yes	No	No	G	GL02	CC-16	ST-17	STG485
	206	MGGS37057	SRR36024304	February 2023	Skin/Soft tissue	Female	18-to-64	White/non-Hispanic	Yes	No	No	G	GL09	CC-29	ST-29	EMM152
	207	MGGS37058	SRR36024303	February 2023	Throat	Female	under 18	Asian	Yes	No	No	G	GL02	CC-16	ST-17	STC74A
	208	MGGS37060	SRR36024302	February 2023	Urine	Female	65 and over	White/non-Hispanic	Yes	No	No	G	GL01	ST277	ST-277	STG6
	209	MGGS37062	SRR36024301	February 2023	Throat	Female	18-to-64	Black/African American	Yes	No	No	G	GL01	CC-15	ST-15	STG6
	210	MGGS37079	SRR36024299	February 2023	Throat	Female	18-to-64	Black/African American	None	No	No	G	GL02	CC-16	ST-137~	STC74A
	211	MGGS37081	SRR36024298	February 2023	Blood	Male	18-to-64	Hispanic/Latino	Yes	No	Yes	G	GL05	CC-44	ST-425	STC1400
	212	MGGS37084	SRR36024493	February 2023	Skin/Soft tissue	Male	18-to-64	White/non-Hispanic	Yes	No	No	G	GL05	CC-44	ST-323	STGLP1
	213	MGGS37115	SRR36024492	February 2023	Throat	Female	18-to-64	Black/African American	Yes	No	No	G	GL05	CC-44	ST-323	STGLP1
	214	MGGS37117	SRR36024491	February 2023	Throat	Male	18-to-64	Black/African American	None	No	No	G	GL02	CC-16	ST-17	STC74A
	215	MGGS37118	SRR36024490	February 2023	Skin/Soft tissue	Female	18-to-64	White/non-Hispanic	Yes	No	No	G	GL02	CC-16	ST-17	STC74A
	216	MGGS37127	SRR36024486	February 2023	Urine	Female	65 and over	Asian	Yes	No	No	G	GL02	CC-16	ST-17	STG6792
	217	MGGS37128	SRR36024485	February 2023	Throat	Female	under 18	Hispanic/Latino	Yes	No	No	G	GL02	CC-16	ST-17	STC74A
	218	MGGS37129	SRR36024483	February 2023	Throat	Female	18-to-64	Hispanic/Latino	None	No	No	G	GL37	CC-84	ST-84	STG4831
	219	MGGS37133	SRR36024467	February 2023	Throat	Female	18-to-64	Black/African American	Yes	No	No	G	GL02	CC-16	ST-506	STG480
	220	MGAS37287	SRR36024396	March 2023	Blood	Male	65 and over	Hispanic/Latino	Yes	No	No	A	GL01	CC-20	ST-20	STG62647
	221	MGAS37301	SRR36024580	March 2023	Throat	Female	18-to-64	Black/African American	None	No	No	A	GL03	CC-3	ST-430	STC839
	222	MGCS37169	SRR36024393	March 2023	Skin/Soft tissue	Male	18-to-64	White/non-Hispanic	Yes	No	No	C	GL03	CC-3	ST-3	STC839
	223	MGCS37183	SRR36024392	March 2023	Throat	Female	18-to-64	Black/African American	Yes	No	No	C	GL03	CC-3	ST-430	STC839
	224	MGCS37184	SRR36024391	March 2023	Lower respiratory tract	Male	18-to-64	Black/African American	Yes	No	No	C	GL04	CC-34	ST-34	STG5063
	225	MGCS37185	SRR36024390	March 2023	Throat	Male	18-to-64	Hispanic/Latino	None	No	No	C	GL04	CC-34	ST-34	EMM152
	226	MGCS37186	SRR36024389	March 2023	Blood	Male	18-to-64	Black/African American	Yes	No	No	C	GL01	CC-20	ST-20	STG62647
	227	MGCS37187	SRR36024388	March 2023	Blood	Female	18-to-64	Black/African American	Yes	No	No	C	GL04	CC-34	ST-34	EMM152
	228	MGCS37214	SRR36024387	March 2023	Throat	Male	18-to-64	White/non-Hispanic	Yes	No	No	C	GL01	CC-20	ST-20	STG62647
	229	MGCS37236	SRR36024386	March 2023	Throat	Female	18-to-64	Hispanic/Latino	None	No	No	C	GL03	CC-3	ST-430	STC839
	230	MGCS37238	SRR36024385	March 2023	Skin/Soft tissue	Male	18-to-64	White/non-Hispanic	Yes	No	No	C	GL03	CC-3	ST-3	STG653
	231	MGCS37241	SRR36024383	March 2023	Throat	Male	18-to-64	Hispanic/Latino	Yes	No	No	C	GL01	CC-20	ST-20	STG62647
	232	MGCS37257	SRR36024382	March 2023	Blood	Female	65 and over	White/non-Hispanic	Yes	Yes	No	C	GL01	CC-20	ST-20	STG62647
	233	MGCS37258	SRR36024381	March 2023	Skin/Soft tissue	Female	18-to-64	Black/African American	Yes	No	Yes	C	GL03	CC-3	ST-3	STG653
	234	MGCS37265	SRR36024380	March 2023	Throat	Female	18-to-64	Black/African American	Yes	No	No	C	GL03	CC-3	ST-3	STG653
	235	MGCS37278	SRR36024379	March 2023	Urine	Female	18-to-64	Black/African American	Yes	No	No	C	GL04	CC-34	ST-34	EMM222
	236	MGCS37292	SRR36024378	March 2023	Throat	Female	18-to-64	Black/African American	Yes	No	No	C	GL03	CC-3	ST-3	STG653
	237	MGCS37304	SRR36024377	March 2023	Throat	Male	under 18	Hispanic/Latino	None	No	No	C	GL01	CC-20	ST-752	STG6792
	238	MGGS37135	SRR36024465	March 2023	Lower respiratory tract	Male	18-to-64	Black/African American	Yes	Yes	Yes	G	GL01	CC-138	ST-318	STC5345
	239	MGGS37157	SRR36024480	March 2023	Skin/Soft tissue	Female	18-to-64	White/non-Hispanic	Yes	No	No	G	GL02	CC-16	ST-17	STC74A
	240	MGGS37171	SRR36024479	March 2023	Blood	Female	65 and over	Hispanic/Latino	Yes	No	No	G	GL02	CC-16	ST-17	STG2078
	241	MGGS37179	SRR36024478	March 2023	Throat	Female	18-to-64	Hispanic/Latino	Yes	No	No	G	GL07	ST2012	ST-2004	STG6
	242	MGGS37180	SRR36024477	March 2023	Throat	Female	18-to-64	Black/African American	Yes	No	No	G	GL02	CC-16	ST-17	STC74A
	243	MGGS37181	SRR36024476	March 2023	Throat	Female	18-to-64	Black/African American	Yes	No	No	G	GL01	CC-15	ST-15	EMM152
	244	MGGS37211	SRR36024475	March 2023	Throat	Male	18-to-64	Asian	nd	No	No	G	GL06	CC-269	ST-525	STG2574
	245	MGGS37212	SRR36024474	March 2023	Throat	Female	18-to-64	Black/African American	Yes	No	No	G	GL01	CC-15	ST-15	STG6
	246	MGGS37215	SRR36024473	March 2023	Throat	Female	18-to-64	Black/African American	Yes	No	No	G	GL01	CC-15	ST-15	STG6
	247	MGGS37219	SRR36024472	March 2023	Joint	Male	18-to-64	Black/African American	Yes	No	No	G	GL02	CC-16	ST-17	STG6792
	248	MGGS37237	SRR36023812	March 2023	Skin/Soft tissue	Male	18-to-64	White/non-Hispanic	Yes	No	No	G	GL09	CC-29	ST-29	STG485
	249	MGGS37239	SRR36023811	March 2023	Urine	Female	65 and over	White/non-Hispanic	Yes	No	No	G	GL07	ST267	ST-267	STG652
	250	MGGS37242	SRR36023810	March 2023	Throat	Female	18-to-64	Hispanic/Latino	Yes	No	No	G	GL01	CC-15	ST-15	STG2574
	251	MGGS37243	SRR36024469	March 2023	Skin/Soft tissue	Female	65 and over	White/non-Hispanic	Yes	No	No	G	GL01	CC-15	ST-15	STG652
	252	MGGS37266	SRR36024468	March 2023	Throat	Female	18-to-64	Black/African American	Yes	No	No	G	GL01	CC-15	ST-15	STG245
	253	MGGS37267	SRR36023808	March 2023	Throat	Female	18-to-64	White/non-Hispanic	Yes	No	No	G	GL01	CC-15	ST-15	STG2574
	254	MGGS37291	SRR36023807	March 2023	Skin/Soft tissue	Male	18-to-64	Black/African American	Yes	No	No	G	GL02	CC-16	ST-206	STC839
	255	MGGS37302	SRR36023806	March 2023	Throat	Female	18-to-64	Black/African American	Yes	No	No	G	GL01	CC-15	ST-15	STG120
	256	MGGS37303	SRR36023805	March 2023	Throat	Female	18-to-64	White/non-Hispanic	Yes	No	No	G	GL02	CC-16	ST-17	STC74A
	257	MGGS37307	SRR36023804	March 2023	Throat	Female	under 18	Hispanic/Latino	None	No	No	G	GL06	CC-269	ST-525~	STG4974
	258	MGCS37305	SRR36024376	April 2023	Throat	Female	18-to-64	Black/African American	Yes	No	No	C	GL03	CC-3	ST-3~	STG653
	259	MGCS37336	SRR36024375	April 2023	Throat	Male	under 18	Black/African American	Yes	No	No	C	GL03	CC-3	ST-430	STC839
	260	MGCS37337	SRR36024374	April 2023	Throat	Male	18-to-64	Black/African American	None	No	No	C	GL03	CC-3	ST-3	STG653
	261	MGCS37345	SRR36024372	April 2023	Throat	Female	18-to-64	White/non-Hispanic	None	No	No	C	GL03	CC-3	ST-3	EMM152
	262	MGCS37404	SRR36024371	April 2023	Throat	Male	18-to-64	Black/African American	Yes	No	No	C	GL04	CC-34	ST-34	EMM152
	263	MGCS37420	SRR36024370	April 2023	Throat	Female	18-to-64	Hispanic/Latino	Yes	No	No	C	GL01	CC-20	ST-20	STG62647
	264	MGGS37323	SRR36024464	April 2023	Throat	Female	under 18	White/non-Hispanic	None	No	No	G	GL03	CC-3	ST-3	STC839
	265	MGGS37333	SRR36024463	April 2023	Throat	Female	18-to-64	Black/African American	Yes	No	No	G	GL19	CC-75	ST-75	STG4831
	266	MGGS37334	SRR36024462	April 2023	Throat	Female	18-to-64	Black/African American	Yes	No	No	G	GL01	CC-15	ST-15	STG2574
	267	MGGS37344	SRR36023820	April 2023	Throat	Female	under 18	White/non-Hispanic	None	No	No	G	GL02	CC-16	ST-17	STC74A
	268	MGGS37373	SRR36023819	April 2023	Blood	Male	65 and over	White/non-Hispanic	Yes	No	No	G	GL01	CC-15	ST-15	STG6
	269	MGGS37374	SRR36023818	April 2023	Throat	Male	18-to-64	Black/African American	Yes	No	No	G	GL02	CC-16	ST-17	STG6792
	270	MGGS37375	SRR36023817	April 2023	Throat	Female	under 18	Black/African American	None	No	No	G	GL03	CC-3	ST-430	STC839
	271	MGGS37403	SRR36023816	April 2023	Throat	Female	18-to-64	Black/African American	Yes	No	No	G	GL06	CC-269	ST-525~	STG4974
	272	MGGS37405	SRR36023815	April 2023	Throat	Female	under 18	Hispanic/Latino	None	No	No	G	GL11	CC-66	ST-66	STC1400
	273	MGGS37411	SRR36023814	April 2023	Blood	Male	18-to-64	White/non-Hispanic	Yes	No	No	G	GL10	CC-4	ST-1003	STC36
	274	MGGS37412	SRR36023809	April 2023	Blood	Female	18-to-64	Black/African American	Yes	No	No	G	GL01	CC-15	ST-15	STG652
	275	MGGS37421	SRR36023790	April 2023	Throat	Female	under 18	Asian	None	No	No	G	GL07	CC-25	ST-180	STG6
	276	MGCS37466	SRR36024369	May 2023	Blood	Female	65 and over	White/non-Hispanic	Yes	No	No	C	GL01	CC-20	ST-20	STG62647
	277	MGCS37468	SRR36024368	May 2023	Throat	Male	18-to-64	Black/African American	Yes	No	No	C	GL04	CC-34	ST-34	EMM152
	278	MGCS37482	SRR36024367	May 2023	Throat	Female	18-to-64	Black/African American	Yes	No	No	C	GL04	CC-34	ST-34	EMM152
	279	MGCS37504	SRR36024366	May 2023	Skin/Soft tissue	Male	65 and over	White/non-Hispanic	Yes	No	No	C	GL01	CC-20	ST-20	STG62647
	280	MGCS37507	SRR36024365	May 2023	Throat	Male	18-to-64	Hispanic/Latino	None	No	No	C	GL03	CC-3	ST-430	STC839
	281	MGGS37465	SRR36023789	May 2023	Skin/Soft tissue	Male	18-to-64	Black/African American	Yes	No	Yes	G	GL01	CC-15	ST-15	STG245
	282	MGGS37479	SRR36024297	May 2023	Throat	Male	18-to-64	Black/African American	Yes	No	No	G	GL01	CC-15	ST-15	EMM152
	283	MGGS37480	SRR36024296	May 2023	Skin/Soft tissue	Female	18-to-64	White/non-Hispanic	Yes	No	No	G	GL02	CC-16	ST-17	STG6792
	284	MGGS37481	SRR36023802	May 2023	Throat	Female	18-to-64	Black/African American	None	No	No	G	GL02	CC-16	ST-17	STC74A
	285	MGGS37496	SRR36023801	May 2023	Urine	Female	18-to-64	Other	Yes	No	No	G	GL02	CC-16	ST-17	STC74A
	286	MGGS37497	SRR36023800	May 2023	Urine	Female	18-to-64	Black/African American	Yes	No	No	G	GL08	ST729	ST-729	STG480
	287	MGGS37502	SRR36023799	May 2023	Throat	Male	18-to-64	Hispanic/Latino	Yes	No	No	G	GL36	ST2	ST-2	EMM152
	288	MGGS37503	SRR36023798	May 2023	Skin/Soft tissue	Male	65 and over	White/non-Hispanic	Yes	No	No	G	GL02	CC-16	ST-17	STG480
	289	MGGS37505	SRR36023796	May 2023	Blood	Male	18-to-64	Hispanic/Latino	Yes	Yes	No	G	GL02	CC-16	ST-506	STG480
	290	MGGS37508	SRR36023795	May 2023	Blood	Female	18-to-64	Hispanic/Latino	Yes	No	No	G	GL35	CC-8	ST-8	STG480
	291	MGGS37552	SRR36023794	May 2023	Skin/Soft tissue	Male	18-to-64	White/non-Hispanic	Yes	No	No	G	GL09	CC-29	ST-55	STG485
	292	MGGS37554	SRR36023793	May 2023	Throat	Female	65 and over	Black/African American	Yes	No	No	G	GL01	CC-15	ST-15	STG652
	293	MGGS37555	SRR36023792	May 2023	Throat	Female	18-to-64	Black/African American	nd	No	No	G	GL08	ST729	ST-729	STG480
	294	MGGS37556	SRR36023791	May 2023	Throat	Female	under 18	Hispanic/Latino	None	No	No	G	GL34	CC-44	ST-425~	EMM57
	295	MGGS37565	SRR36024266	May 2023	Blood	Male	65 and over	White/non-Hispanic	Yes	No	No	G	GL01	CC-15	ST-1015	STG652
	296	MGGS37572	SRR36024044	May 2023	Urine	Female	18-to-64	Hispanic/Latino	Yes	No	No	G	GL02	CC-16	ST-17~	STC74A
	297	MGCS37574	SRR36024364	June 2023	Throat	Male	under 18	Black/African American	None	No	No	C	GL04	CC-34	ST-34	EMM152
	298	MGCS37605	SRR36024363	June 2023	Blood	Male	18-to-64	Black/African American	Yes	No	No	C	GL03	CC-3	ST-3	STC839
	299	MGCS37682	SRR36024140	June 2023	Throat	Female	18-to-64	Black/African American	Yes	No	No	C	GL03	CC-3	ST-3	STG653
	300	MGCS37688	SRR36024139	June 2023	Throat	Female	18-to-64	Black/African American	Yes	No	No	C	GL01	CC-20	ST-20	STG62647
	301	MGCS37693	SRR36024138	June 2023	Skin/Soft tissue	Female	18-to-64	Black/African American	Yes	No	No	C	GL03	CC-3	ST-3~	STG653
	302	MGCS37711	SRR36024137	June 2023	Throat	Male	18-to-64	Hispanic/Latino	Yes	No	No	C	GL04	CC-34	ST-34	EMM220
	303	MGCS37727	SRR36024136	June 2023	Skin/Soft tissue	Male	18-to-64	White/non-Hispanic	Yes	No	No	C	GL01	CC-20	ST-20	STG62647
	304	MGCS37744	SRR36024135	June 2023	Throat	Male	18-to-64	Hispanic/Latino	Yes	No	No	C	GL03	CC-3	ST-3	STG653
	305	MGCS37746	SRR36024134	June 2023	Throat	Female	under 18	White/non-Hispanic	None	No	No	C	GL18	CC-68	ST-639	STC36
	306	MGCS37747	SRR36024133	June 2023	Throat	Male	18-to-64	White/non-Hispanic	nd	No	No	C	GL17	ST11	ST-11	STC7901
	307	MGCS37763	SRR36024131	June 2023	Blood	Female	65 and over	White/non-Hispanic	Yes	No	No	C	GL01	CC-20	ST-20	STG62647
	308	MGGS37573	SRR36024043	June 2023	Throat	Female	18-to-64	Black/African American	Yes	No	No	G	GL02	CC-16	ST-17	STC74A
	309	MGGS37685	SRR36024284	June 2023	Skin/Soft tissue	Female	65 and over	Black/African American	Yes	No	No	G	GL02	CC-16	ST-17	STG6792
	310	MGGS37686	SRR36024282	June 2023	Throat	Female	18-to-64	Black/African American	Yes	No	No	G	GL02	CC-16	ST-17	STG4222
	311	MGGS37687	SRR36024281	June 2023	Throat	Male	18-to-64	Black/African American	Yes	No	No	G	GL02	CC-16	ST-17	STG4222
	312	MGGS37689	SRR36024280	June 2023	Throat	Female	65 and over	White/non-Hispanic	Yes	No	No	G	GL05	CC-44	ST-323	STGLP1
	313	MGGS37690	SRR36024279	June 2023	Throat	Male	18-to-64	Black/African American	Yes	No	No	G	GL02	CC-16	ST-1021	STC74A
	314	MGGS37691	SRR36024295	June 2023	Throat	Male	18-to-64	Black/African American	Yes	No	No	G	GL02	CC-16	ST-17	STC74A
	315	MGGS37708	SRR36024294	June 2023	Throat	Male	18-to-64	Black/African American	None	No	No	G	GL09	CC-29	ST-55	STG485
	316	MGGS37709	SRR36024293	June 2023	Throat	Female	under 18	Hispanic/Latino	None	No	No	G	GL07	CC-25	ST-127	STG245
	317	MGGS37710	SRR36024292	June 2023	Throat	Female	under 18	White/non-Hispanic	Yes	No	No	G	GL03	CC-3	ST-3	STC839
	318	MGGS37712	SRR36024291	June 2023	Throat	Female	18-to-64	Hispanic/Latino	Yes	No	No	G	GL10	ST107	ST-107	STC5345
	319	MGGS37728	SRR36024290	June 2023	Throat	Female	18-to-64	Black/African American	Yes	No	No	G	GL08	CC-8	ST-8	STG11
	320	MGGS37745	SRR36024288	June 2023	Urine	Female	65 and over	Black/African American	nd	No	No	G	GL02	CC-16	ST-17	STG485
	321	MGGS37752	SRR36024287	June 2023	Blood	Female	18-to-64	White/non-Hispanic	Yes	No	No	G	GL01	CC-15	ST-15	STG652
	322	MGGS37762	SRR36024285	June 2023	Throat	Female	18-to-64	Asian	None	No	No	G	GL10	CC-4	ST-4	STGLP1
	323	MGGS37779	SRR36024042	June 2023	Bone	Female	65 and over	White/non-Hispanic	Yes	No	No	G	GL01	CC-138	ST-318~	STC5345
	324	MGCS37758	SRR36024132	July 2023	Blood	Female	18-to-64	Black/African American	Yes	No	No	C	GL13	CC-81	ST-1002	STC6979
	325	MGCS37783	SRR36024129	July 2023	Skin/Soft tissue	Female	65 and over	Black/African American	Yes	No	No	C	GL01	CC-20	ST-20	STG62647
	326	MGCS37881	SRR36024128	July 2023	Throat	Male	18-to-64	Hispanic/Latino	Yes	No	No	C	GL01	CC-20	ST-20	STG62647
	327	MGCS37883	SRR36024127	July 2023	Blood	Female	18-to-64	Black/African American	Yes	No	No	C	GL04	CC-34	ST-34	EMM222
	328	MGCS37893	SRR36024126	July 2023	Throat	Female	18-to-64	Hispanic/Latino	None	No	No	C	GL33	ST119	ST-119	STG4974
	329	MGCS37951	SRR36024125	July 2023	Skin/Soft tissue	Male	18-to-64	White/non-Hispanic	Yes	No	No	C	GL01	CC-20	ST-20	STG62647
	330	MGCS37952	SRR36024124	July 2023	Skin/Soft tissue	Male	65 and over	Black/African American	Yes	No	No	C	GL03	CC-3	ST-430	STC839
	331	MGCS37953	SRR36024123	July 2023	Throat	Female	18-to-64	Black/African American	Yes	No	No	C	GL04	CC-34	ST-34	STC1400
	332	MGCS37958	SRR36024122	July 2023	Skin/Soft tissue	Male	18-to-64	Hispanic/Latino	Yes	No	No	C	GL01	CC-20	ST-20	STG62647
	333	MGCS38071	SRR36024121	July 2023	Skin/Soft tissue	Female	18-to-64	White/non-Hispanic	Yes	No	No	C	GL01	CC-20	ST-20	STG62647
	334	MGCS38075	SRR36024120	July 2023	Throat	Male	18-to-64	Black/African American	Yes	No	No	C	GL03	CC-3	ST-3	STG653
	335	MGCS38095	SRR36024115	July 2023	Skin/Soft tissue	Male	65 and over	White/non-Hispanic	Yes	No	No	C	GL01	CC-20	ST-20	STG5420
	336	MGGS37757	SRR36024286	July 2023	Blood	Female	65 and over	White/non-Hispanic	Yes	Yes	No	G	GL02	CC-16	ST-506	STG480
	337	MGGS37778	SRR36024267	July 2023	Bone	Male	18-to-64	Black/African American	Yes	No	Yes	G	GL01	CC-15	ST-15	STC839
	338	MGGS37790	SRR36024040	July 2023	Blood	Female	65 and over	Black/African American	Yes	No	No	G	GL02	CC-16	ST-17	STG2078
	339	MGGS37791	SRR36024039	July 2023	Throat	Male	under 18	Black/African American	None	No	No	G	GL01	CC-15	ST-15	STG2574
	340	MGGS37793	SRR36024038	July 2023	Blood	Male	18-to-64	White/non-Hispanic	Yes	Yes	No	G	GL02	CC-16	ST-17	STG4222
	341	MGGS37880	SRR36024278	July 2023	Blood	Male	65 and over	Black/African American	Yes	No	No	G	GL02	CC-16	ST-17	STG4222
	342	MGGS37885	SRR36024276	July 2023	Skin/Soft tissue	Male	65 and over	White/non-Hispanic	Yes	No	No	G	GL01	CC-15	ST-15	STG2574
	343	MGGS37915	SRR36024275	July 2023	Throat	Male	18-to-64	Black/African American	Yes	No	No	G	GL11	CC-66	ST-66	STC1400
	344	MGGS37928	SRR36024274	July 2023	Blood	Male	18-to-64	UN	Yes	No	No	G	GL02	CC-16	ST-17	STG4222
	345	MGGS37930	SRR36024273	July 2023	Throat	Female	under 18	Black/African American	nd	No	No	G	GL02	CC-16	ST-206	STC839
	346	MGGS37931	SRR36024272	July 2023	Throat	Male	under 18	Hispanic/Latino	nd	No	No	G	GL05	CC-44	ST-2003	STGLP1
	347	MGGS37946	SRR36024271	July 2023	Skin/Soft tissue	Male	18-to-64	Black/African American	Yes	No	No	G	GL02	CC-16	ST-17	STG652
	348	MGGS37947	SRR36024270	July 2023	Blood	Male	18-to-64	Hispanic/Latino	Yes	No	No	G	GL02	CC-16	ST-439	STG840
	349	MGGS37949	SRR36024269	July 2023	Skin/Soft tissue	Male	18-to-64	White/non-Hispanic	Yes	No	No	G	GL02	CC-16	ST-17	STG6792
	350	MGGS37950	SRR36024268	July 2023	Throat	Male	under 18	Black/African American	nd	No	No	G	GL07	CC-25	ST-127	STG245
	351	MGGS37954	SRR36024041	July 2023	Throat	Female	18-to-64	Black/African American	None	No	No	G	GL12	CC-30	ST-30	STG840
	352	MGGS38072	SRR36024020	July 2023	Throat	Male	18-to-64	Black/African American	None	No	No	G	GL02	CC-16	ST-17	STG485
	353	MGGS38073	SRR36024019	July 2023	Throat	Female	18-to-64	Black/African American	Yes	No	No	G	GL02	CC-16	ST-206	STC839
	354	MGGS38074	SRR36024018	July 2023	Throat	Female	18-to-64	Black/African American	Yes	No	No	G	GL02	CC-16	ST-17	EMM152
	355	MGCS38096	SRR36024116	August 2023	Throat	Female	18-to-64	Black/African American	None	No	No	C	GL03	CC-3	ST-3	STC839
	356	MGCS38097	SRR36024117	August 2023	Skin/Soft tissue	Male	18-to-64	White/non-Hispanic	Yes	No	No	C	GL01	CC-20	ST-20	STG62647
	357	MGCS38098	SRR36024118	August 2023	Throat	Female	18-to-64	Hispanic/Latino	None	No	No	C	GL13	CC-81	ST-1002	STC6979
	358	MGCS38110	SRR36023934	August 2023	Throat	Male	18-to-64	White/non-Hispanic	Yes	No	No	C	GL04	CC-34	ST-34	EMM152
	359	MGCS38115	SRR36023935	August 2023	Throat	Male	18-to-64	Black/African American	Yes	No	No	C	GL13	CC-81	ST-1002	STC6979
	360	MGCS38130	SRR36023936	August 2023	Throat	Male	18-to-64	White/non-Hispanic	None	No	No	C	GL03	CC-3	ST-3	EMM57
	361	MGCS38140	SRR36023937	August 2023	Throat	Male	under 18	Hispanic/Latino	nd	No	No	C	GL01	CC-20	ST-20	STG62647
	362	MGCS38152	SRR36023938	August 2023	Throat	Female	18-to-64	Black/African American	Yes	No	No	C	GL01	CC-20	ST-20	STG62647
	363	MGCS38153	SRR36024119	August 2023	Throat	Female	18-to-64	Black/African American	None	No	No	C	GL32	ST571	ST-571	EMM57
	364	MGCS38167	SRR36023941	August 2023	Throat	Male	18-to-64	Black/African American	Yes	No	No	C	GL03	CC-3	ST-430	STC839
	365	MGGS38090	SRR36024017	August 2023	Blood	Male	18-to-64	Hispanic/Latino	Yes	Yes	Yes	G	GL02	CC-16	ST-17	STC74A
	366	MGGS38094	SRR36024037	August 2023	Throat	Female	18-to-64	Hispanic/Latino	None	No	No	G	GL06	CC-269	ST-525~	STG4974
	367	MGGS38099	SRR36024036	August 2023	Throat	Female	18-to-64	White/non-Hispanic	None	No	No	G	GL02	CC-16	ST-17	STC74A
	368	MGGS38105	SRR36024035	August 2023	Peritoneum	Male	18-to-64	Asian	Yes	No	No	G	GL14	CC-128	ST-278	STG485
	369	MGGS38109	SRR36024034	August 2023	Throat	Female	18-to-64	Hispanic/Latino	None	No	No	G	GL07	CC-25	ST-180	STG6
	370	MGGS38111	SRR36024033	August 2023	Blood	Female	65 and over	White/non-Hispanic	Yes	No	No	G	GL11	CC-66	ST-121	STG6
	371	MGGS38112	SRR36024032	August 2023	Blood	Male	18-to-64	White/non-Hispanic	Yes	No	No	G	GL09	CC-29	ST-29	STC74A
	372	MGGS38114	SRR36024030	August 2023	Throat	Female	18-to-64	Black/African American	Yes	No	No	G	GL08	ST729	ST-729	STG480
	373	MGGS38137	SRR36024029	August 2023	Skin/Soft tissue	Female	18-to-64	Black/African American	Yes	No	No	G	GL05	CC-44	ST-323	STGLP1
	374	MGGS38138	SRR36024028	August 2023	Blood	Female	65 and over	White/non-Hispanic	Yes	Yes	Yes	G	GL01	CC-15	ST-15	STG245
	375	MGGS38166	SRR36024027	August 2023	Blood	Male	65 and over	White/non-Hispanic	Yes	No	Yes	G	GL01	CC-15	ST-15	STG6
	376	MGGS38183	SRR36024026	August 2023	Skin/Soft tissue	Male	18-to-64	Asian	Yes	No	No	G	GL02	CC-16	ST-206	STC839
	377	MGCS38197	SRR36023942	September 2023	Skin/Soft tissue	Male	18-to-64	Asian	Yes	No	No	C	GL04	CC-34	ST-34	STG97
	378	MGCS38228	SRR36023943	September 2023	Skin/Soft tissue	Female	18-to-64	Black/African American	nd	No	nd	C	GL04	CC-34	ST-34	STGM220
	379	MGCS38229	SRR36023944	September 2023	Throat	Female	18-to-64	Hispanic/Latino	Yes	No	No	C	GL01	CC-20	ST-20	STG62647
	380	MGCS38254	SRR36023945	September 2023	Skin/Soft tissue	Male	18-to-64	White/non-Hispanic	Yes	No	No	C	GL03	CC-3	ST-3	STG653
	381	MGCS38255	SRR36023946	September 2023	Blood	Male	65 and over	Hispanic/Latino	Yes	No	No	C	GL03	CC-3	ST-430	STC839
	382	MGCS38257	SRR36023947	September 2023	Throat	Male	18-to-64	Black/African American	Yes	Yes	No	C	GL03	CC-3	ST-3	STC839
	383	MGCS38417	SRR36023948	September 2023	Throat	Female	18-to-64	Hispanic/Latino	None	No	No	C	GL15	CC-49	ST-49~	STC36
	384	MGGS38184	SRR36024025	September 2023	Blood	Male	18-to-64	Hispanic/Latino	Yes	No	No	G	GL02	CC-16	ST-17	STG485
	385	MGGS38227	SRR36024024	September 2023	Throat	Female	18-to-64	Black/African American	Yes	No	No	G	GL05	CC-44	ST-323	STG4222
	386	MGGS38232	SRR36024023	September 2023	Skin/Soft tissue	Male	18-to-64	White/non-Hispanic	Yes	No	No	G	GL02	CC-16	ST-17	STG2078
	387	MGGS38242	SRR36024022	September 2023	Skin/Soft tissue	Male	18-to-64	Hispanic/Latino	Yes	No	No	G	GL05	CC-44	ST-112	STG643
	388	MGGS38243	SRR36024451	September 2023	Skin/Soft tissue	Female	65 and over	White/non-Hispanic	Yes	No	No	G	GL01	ST277	ST-277	STG6
	389	MGGS38244	SRR36024432	September 2023	Skin/Soft tissue	Female	18-to-64	White/non-Hispanic	Yes	No	Yes	G	GL08	ST729	ST-729	STG480
	390	MGGS38256	SRR36024431	September 2023	Blood	Male	18-to-64	Black/African American	Yes	Yes	No	G	GL02	CC-16	ST-17	EMM152
	391	MGGS38258	SRR36024448	September 2023	Throat	Male	18-to-64	Black/African American	Yes	No	No	G	GL06	CC-269	ST-525	STG2574
	392	MGGS38418	SRR36024447	September 2023	Throat	Female	under 18	White/non-Hispanic	nd	No	No	G	GL01	ST1011	ST-1011	STG245
	393	MGGS38419	SRR36024016	September 2023	Throat	Male	18-to-64	Black/African American	None	No	No	G	GL01	CC-15	ST-15	STG2574
	394	MGGS38421	SRR36024015	September 2023	Skin/Soft tissue	Male	18-to-64	Black/African American	Yes	No	No	G	GL02	CC-16	ST-17	STC74A
	395	MGGS38429	SRR36024014	September 2023	Skin/Soft tissue	Male	18-to-64	Other	Yes	No	Yes	G	GL07	CC-25	ST-25	STG5420
	396	MGCS38453	SRR36024109	October 2023	Throat	Female	under 18	Black/African American	nd	No	No	C	GL01	CC-20	ST-20	STG62647
	397	MGCS38458	SRR36024110	October 2023	Throat	Female	18-to-64	Black/African American	None	No	No	C	GL04	CC-34	ST-34	STG5063
	398	MGCS38459	SRR36024112	October 2023	Throat	Female	18-to-64	Black/African American	Yes	No	No	C	GL03	CC-3	ST-430	STC839
	399	MGCS38460	SRR36024113	October 2023	Throat	Female	18-to-64	Black/African American	None	No	No	C	GL04	CC-34	ST-34	EMM220
	400	MGCS38527	SRR36023939	October 2023	Throat	Female	18-to-64	Black/African American	Yes	No	No	C	GL03	CC-3	ST-3	STC839
	401	MGCS38528	SRR36023933	October 2023	Throat	Male	18-to-64	White/non-Hispanic	None	No	No	C	GL03	CC-3	ST-3	EMM57
	402	MGCS38529	SRR36024587	October 2023	Throat	Female	18-to-64	Black/African American	None	No	No	C	GL03	CC-3	ST-3	STG653
	403	MGCS38530	SRR36024586	October 2023	Throat	Female	18-to-64	White/non-Hispanic	Yes	No	No	C	GL17	ST11	ST-11	STC7901
	404	MGCS38531	SRR36024585	October 2023	Throat	Female	18-to-64	Black/African American	Yes	No	No	C	GL04	CC-34	ST-34	STGM220
	405	MGCS38532	SRR36024584	October 2023	Throat	Female	18-to-64	Hispanic/Latino	None	No	No	C	GL03	CC-3	ST-3	STC839
	406	MGCS38533	SRR36023932	October 2023	Throat	Female	under 18	Black/African American	None	No	No	C	GL03	CC-3	ST-430	STC839
	407	MGCS38534	SRR36023931	October 2023	Throat	Female	18-to-64	Black/African American	Yes	No	No	C	GL01	CC-20	ST-20	STG62647
	408	MGCS38551	SRR36023929	October 2023	Throat	Male	18-to-64	Black/African American	Yes	No	No	C	GL01	CC-20	ST-20	STG62647
	409	MGCS38558	SRR36023928	October 2023	Skin/Soft tissue	Male	65 and over	White/non-Hispanic	Yes	No	No	C	GL01	CC-20	ST-20	STG62647
	410	MGCS38563	SRR36023927	October 2023	Throat	Female	18-to-64	Hispanic/Latino	Yes	No	No	C	GL04	CC-34	ST-34	STGM220
	411	MGCS38564	SRR36023926	October 2023	Throat	Female	18-to-64	Black/African American	None	No	No	C	GL03	CC-3	ST-430	STC839
	412	MGCS38573	SRR36023925	October 2023	Throat	Male	under 18	White/non-Hispanic	nd	No	No	C	GL01	CC-20	ST-20	STG62647
	413	MGCS38582	SRR36023924	October 2023	Blood	Male	65 and over	White/non-Hispanic	Yes	No	No	C	GL15	CC-49	ST-49	STC36
	414	MGCS38586	SRR36023923	October 2023	Throat	Male	18-to-64	Black/African American	Yes	No	No	C	GL01	CC-20	ST-20	STG62647
	415	MGCS38588	SRR36023922	October 2023	Throat	Male	under 18	Black/African American	nd	No	No	C	GL03	CC-3	ST-3	STG653
	416	MGCS38589	SRR36023921	October 2023	Throat	Female	18-to-64	Black/African American	None	No	No	C	GL03	CC-3	ST-3	STG653
	417	MGCS38590	SRR36023920	October 2023	Throat	Female	under 18	Hispanic/Latino	nd	No	No	C	GL03	CC-3	ST-430	STC839
	418	MGCS38591	SRR36023918	October 2023	Throat	Female	under 18	White/non-Hispanic	nd	No	No	C	GL03	CC-3	ST-3~	STG653
	419	MGCS38594	SRR36023917	October 2023	Skin/Soft tissue	Female	65 and over	Hispanic/Latino	Yes	No	No	C	GL01	CC-20	ST-20	STG62647
	420	MGCS38604	SRR36024589	October 2023	Throat	Female	under 18	Black/African American	nd	No	No	C	GL01	CC-20	ST-20	STG62647
	421	MGCS38605	SRR36024588	October 2023	Throat	Female	under 18	Black/African American	nd	No	No	C	GL03	CC-3	ST-3	STC839
	422	MGCS38610	SRR36024571	October 2023	Throat	Female	18-to-64	Black/African American	Yes	No	No	C	GL04	CC-34	ST-34	EMM222
	423	MGCS38622	SRR36024570	October 2023	Throat	Female	18-to-64	White/non-Hispanic	Yes	No	No	C	GL03	CC-3	ST-3	STG653
	424	MGGS38451	SRR36024013	October 2023	Throat	Male	18-to-64	Black/African American	None	No	No	G	GL10	CC-4	ST-4	STG6792
	425	MGGS38452	SRR36024461	October 2023	Throat	Male	18-to-64	Black/African American	Yes	No	No	G	GL06	CC-269	ST-525	STG2574
	426	MGGS38454	SRR36024460	October 2023	Skin/Soft tissue	Male	65 and over	Black/African American	Yes	No	No	G	GL05	CC-44	ST-323	STG4222
	427	MGGS38461	SRR36024457	October 2023	Throat	Male	under 18	Black/African American	nd	No	No	G	GL02	CC-16	ST-17	STG6792
	428	MGGS38473	SRR36024456	October 2023	Blood	Female	65 and over	Black/African American	Yes	Yes	Yes	G	GL09	CC-29	ST-29	STC3852
	429	MGGS38535	SRR36024455	October 2023	Throat	Male	under 18	White/non-Hispanic	nd	No	No	G	GL06	CC-269	ST-525	STG2574
	430	MGGS38548	SRR36024454	October 2023	Blood	Male	65 and over	Black/African American	Yes	No	No	G	GL01	CC-15	ST-15	STG652
	431	MGGS38552	SRR36024453	October 2023	Throat	Male	18-to-64	Asian	Yes	No	No	G	GL08	ST729	ST-729	STG480
	432	MGGS38565	SRR36024452	October 2023	Throat	Female	18-to-64	Black/African American	Yes	No	No	G	GL02	CC-16	ST-17	STG6792
	433	MGGS38571	SRR36024450	October 2023	Skin/Soft tissue	Male	65 and over	White/non-Hispanic	Yes	No	No	G	GL07	CC-25	ST-127	STG245
	434	MGGS38583	SRR36024449	October 2023	Throat	Male	18-to-64	White/non-Hispanic	Yes	No	No	G	GL01	CC-15	ST-15	STG2574
	435	MGGS38584	SRR36024434	October 2023	Throat	Female	18-to-64	Asian	Yes	No	No	G	GL10	ST107	ST-107	STC6979
	436	MGGS38587	SRR36024430	October 2023	Throat	Female	18-to-64	White/non-Hispanic	Yes	No	No	G	GL02	CC-16	ST-17~	STG485
	437	MGGS38592	SRR36024446	October 2023	Blood	Female	18-to-64	Black/African American	Yes	Yes	No	G	GL02	CC-16	ST-17	STG4222
	438	MGGS38593	SRR36024445	October 2023	Throat	Female	18-to-64	Black/African American	Yes	No	No	G	GL09	CC-29	ST-55	STG485
	439	MGGS38602	SRR36024444	October 2023	Throat	Male	18-to-64	Black/African American	None	No	No	G	GL02	CC-16	ST-17	STG4974
	440	MGGS38603	SRR36024443	October 2023	Throat	Female	18-to-64	White/non-Hispanic	Yes	No	No	G	GL06	CC-269	ST-525~	STG4974
	441	MGGS38606	SRR36024442	October 2023	Blood	Male	18-to-64	Asian	Yes	Yes	No	G	GL02	CC-16	ST-17	STG4222
	442	MGGS38607	SRR36024441	October 2023	Throat	Male	under 18	White/non-Hispanic	nd	No	No	G	GL02	CC-16	ST-506	STG480
	443	MGGS38612	SRR36024440	October 2023	Blood	Female	18-to-64	Black/African American	Yes	No	No	G	GL10	CC-4	ST-4	STG6792
	444	MGGS38624	SRR36024437	October 2023	Throat	Female	18-to-64	Black/African American	Yes	No	No	G	GL31	ST2033	ST-2010	EMM152
	445	MGCS38627	SRR36024569	November 2023	Throat	Female	under 18	Black/African American	None	No	No	C	GL03	CC-3	ST-3	STG653
	446	MGCS38628	SRR36024583	November 2023	Skin/Soft tissue	Female	18-to-64	Other	Yes	No	No	C	GL03	CC-3	ST-430	STC839
	447	MGCS38630	SRR36024582	November 2023	Throat	Male	18-to-64	Black/African American	Yes	No	No	C	GL04	CC-34	ST-34	STGM220
	448	MGCS38633	SRR36024581	November 2023	Throat	Male	under 18	Hispanic/Latino	nd	No	No	C	GL03	CC-3	ST-430	STC839
	449	MGCS38636	SRR36024578	November 2023	Throat	Male	18-to-64	Black/African American	None	No	No	C	GL03	CC-3	ST-430	STC839
	450	MGCS38637	SRR36024577	November 2023	Throat	Female	18-to-64	Hispanic/Latino	Yes	No	No	C	GL03	CC-3	ST-430	STC839
	451	MGCS38641	SRR36024576	November 2023	Throat	Male	18-to-64	White/non-Hispanic	Yes	No	No	C	GL01	CC-20	ST-20	STG62647
	452	MGCS38674	SRR36024560	November 2023	Throat	Male	18-to-64	UN	Yes	No	No	C	GL03	CC-3	ST-3	STC839
	453	MGCS38678	SRR36024559	November 2023	Throat	Female	18-to-64	UN	Yes	No	No	C	GL03	CC-3	ST-3	STG653
	454	MGCS38718	SRR36024558	November 2023	Throat	Female	18-to-64	UN	Yes	No	No	C	GL22	ST1016	ST-1016	STG643
	455	MGCS38719	SRR36023916	November 2023	Throat	Female	under 18	Black/African American	None	No	No	C	GL03	CC-3	ST-430	STC839
	456	MGCS38723	SRR36023915	November 2023	Throat	Male	under 18	White/non-Hispanic	nd	No	No	C	GL01	CC-20	ST-20	STG62647
	457	MGCS38724	SRR36024575	November 2023	Throat	Female	under 18	White/non-Hispanic	None	No	No	C	GL03	CC-3	ST-430	STC839
	458	MGCS38727	SRR36024574	November 2023	Skin/Soft tissue	Female	65 and over	Hispanic/Latino	Yes	No	No	C	GL04	CC-34	ST-34	STC1400
	459	MGCS38731	SRR36024572	November 2023	Throat	Female	18-to-64	Black/African American	Yes	No	No	C	GL03	CC-3	ST-3	STG653
	460	MGCS38741	SRR36023911	November 2023	Throat	Female	18-to-64	Asian	None	No	No	C	GL03	CC-3	ST-3	STG653
	461	MGCS38742	SRR36023910	November 2023	Throat	Female	18-to-64	Black/African American	None	No	No	C	GL03	CC-3	ST-3	STG653
	462	MGCS38743	SRR36023909	November 2023	Throat	Male	under 18	Hispanic/Latino	nd	No	No	C	GL03	CC-3	ST-3	EMM57
	463	MGCS38876	SRR36023908	November 2023	Throat	Female	18-to-64	Black/African American	None	No	No	C	GL03	CC-3	ST-3	STG653
	464	MGCS38878	SRR36023907	November 2023	Throat	Female	18-to-64	White/non-Hispanic	None	No	No	C	GL03	CC-3	ST-3	STC839
	465	MGCS38879	SRR36024568	November 2023	Throat	Female	18-to-64	Black/African American	Yes	No	No	C	GL03	CC-3	ST-3	STG653
	466	MGCS38880	SRR36024567	November 2023	Joint	Male	65 and over	White/non-Hispanic	Yes	No	No	C	GL01	CC-20	ST-20	STG62647
	467	MGCS38897	SRR36024566	November 2023	Throat	Female	18-to-64	Black/African American	Yes	No	No	C	GL01	CC-20	ST-20	STG62647
	468	MGCS38905	SRR36024565	November 2023	Throat	Female	18-to-64	White/non-Hispanic	Yes	No	No	C	GL01	CC-20	ST-320	STG62647
	469	MGCS38907	SRR36024563	November 2023	Throat	Female	18-to-64	Black/African American	None	No	No	C	GL03	CC-3	ST-3	STG653
	470	MGCS38908	SRR36024562	November 2023	Throat	Female	18-to-64	White/non-Hispanic	Yes	No	No	C	GL01	CC-20	ST-20	STG62647
	471	MGCS38912	SRR36024561	November 2023	Throat	Male	18-to-64	Black/African American	Yes	No	No	C	GL04	CC-34	ST-34~	STG6
	472	MGGS38620	SRR36024439	November 2023	Blood	Male	18-to-64	Black/African American	Yes	No	No	G	GL02	CC-16	ST-17	STC74A
	473	MGGS38623	SRR36024438	November 2023	Throat	Female	under 18	Hispanic/Latino	nd	No	No	G	GL11	CC-66	ST-66	STC1400
	474	MGGS38626	SRR36024435	November 2023	Throat	Male	18-to-64	Black/African American	Yes	No	No	G	GL02	CC-16	ST-17	STC74A
	475	MGGS38635	SRR36023773	November 2023	Throat	Female	18-to-64	White/non-Hispanic	Yes	No	No	G	GL11	CC-66	ST-66	STC1400
	476	MGGS38638	SRR36023772	November 2023	Throat	Female	18-to-64	Black/African American	None	No	No	G	GL02	CC-16	ST-17~	STG6
	477	MGGS38640	SRR36023771	November 2023	Throat	Male	under 18	Black/African American	nd	No	No	G	GL02	CC-16	ST-17	STG840
	478	MGGS38651	SRR36023770	November 2023	Throat	Male	under 18	Black/African American	None	No	No	G	GL05	CC-44	ST-323	STGLP1
	479	MGGS38652	SRR36023769	November 2023	Throat	Female	under 18	Hispanic/Latino	nd	No	No	G	GL02	CC-16	ST-137	STC74A
	480	MGGS38653	SRR36023787	November 2023	Blood	Female	65 and over	Black/African American	Yes	Yes	No	G	GL02	CC-16	ST-17	STG4222
	481	MGGS38668	SRR36023786	November 2023	Blood	Female	65 and over	Black/African American	Yes	No	No	G	GL02	CC-16	ST-17	STC74A
	482	MGGS38669	SRR36023785	November 2023	Throat	Female	under 18	Black/African American	nd	No	No	G	GL06	CC-269	ST-525~	STG4974
	483	MGGS38673	SRR36023784	November 2023	Throat	Male	under 18	Hispanic/Latino	nd	No	No	G	GL05	CC-44	ST-323	STG485
	484	MGGS38676	SRR36023782	November 2023	Throat	Male	under 18	Other	nd	No	No	G	GL12	CC-30	ST-30	STG840
	485	MGGS38677	SRR36023781	November 2023	Throat	Female	18-to-64	White/non-Hispanic	Yes	No	No	G	GL02	CC-16	ST-17	STG485
	486	MGGS38680	SRR36023780	November 2023	Throat	Female	18-to-64	White/non-Hispanic	Yes	No	No	G	GL01	CC-15	ST-15	STG245
	487	MGGS38681	SRR36023779	November 2023	Throat	Female	18-to-64	White/non-Hispanic	Yes	No	No	G	GL05	CC-44	ST-323	STGLP1
	488	MGGS38682	SRR36023778	November 2023	Joint	Female	18-to-64	Hispanic/Latino	Yes	No	No	G	GL02	CC-16	ST-17	STC74A
	489	MGGS38683	SRR36023777	November 2023	Throat	Male	under 18	Black/African American	nd	No	No	G	GL06	CC-269	ST-525~	STG4974
	490	MGGS38691	SRR36023776	November 2023	Throat	Female	18-to-64	Black/African American	Yes	No	No	G	GL02	CC-16	ST-17	STC74A
	491	MGGS38709	SRR36023775	November 2023	Blood	Female	65 and over	White/non-Hispanic	Yes	No	No	G	GL02	CC-16	ST-17	STC74A
	492	MGGS38717	SRR36023774	November 2023	Skin/Soft tissue	Male	65 and over	Black/African American	Yes	No	No	G	GL10	CC-4	ST-4	STG6792
	493	MGGS38720	SRR36023768	November 2023	Throat	Male	under 18	Hispanic/Latino	nd	No	No	G	GL30	CC-1008	ST-1008	STG485
	494	MGGS38721	SRR36023766	November 2023	Throat	Female	under 18	Black/African American	nd	No	No	G	GL01	CC-15	ST-15	STG245
	495	MGGS38725	SRR36024255	November 2023	Throat	Male	under 18	Black/African American	nd	No	No	G	GL02	CC-16	ST-17	STG4974
	496	MGGS38728	SRR36024254	November 2023	Throat	Female	under 18	Black/African American	nd	No	No	G	GL06	CC-269	ST-525~	STG4974
	497	MGGS38729	SRR36024253	November 2023	Throat	Male	18-to-64	White/non-Hispanic	Yes	No	No	G	GL08	ST1025	ST-1025	STC6979
	498	MGGS38730	SRR36023765	November 2023	Throat	Female	18-to-64	Black/African American	Yes	No	No	G	GL01	CC-15	ST-15	EMM152
	499	MGGS38732	SRR36023764	November 2023	Blood	Male	18-to-64	Black/African American	Yes	Yes	Yes	G	GL05	CC-44	ST-323	STGLP1
	500	MGGS38739	SRR36023763	November 2023	Blood	Male	18-to-64	White/non-Hispanic	Yes	Yes	No	G	GL02	CC-16	ST-17	STG2078
	501	MGGS38744	SRR36023762	November 2023	Throat	Male	18-to-64	UN	Yes	No	No	G	GL05	CC-44	ST-323	STG4545
	502	MGGS38748	SRR36023761	November 2023	Throat	Male	under 18	Asian	nd	No	No	G	GL06	CC-269	ST-2006	STG4974
	503	MGGS38749	SRR36023760	November 2023	Blood	Female	65 and over	White/non-Hispanic	Yes	Yes	No	G	GL19	CC-75	ST-75	STG4831
	504	MGGS38875	SRR36023758	November 2023	Throat	Male	under 18	Black/African American	nd	No	No	G	GL08	ST729	ST-729	STG480
	505	MGGS38877	SRR36023757	November 2023	Throat	Female	18-to-64	White/non-Hispanic	Yes	No	No	G	GL02	CC-16	ST-17	STC74A
	506	MGGS38896	SRR36024265	November 2023	Throat	Male	18-to-64	Hispanic/Latino	None	No	No	G	GL02	CC-16	ST-17	STG6792
	507	MGGS38898	SRR36024264	November 2023	Throat	Male	under 18	Black/African American	nd	No	No	G	GL02	CC-16	ST-17	STG4974
	508	MGGS38902	SRR36024263	November 2023	Throat	Female	under 18	Hispanic/Latino	None	No	No	G	GL07	CC-25	ST-180	STG6
	509	MGGS38903	SRR36024262	November 2023	Throat	Female	18-to-64	Hispanic/Latino	Yes	No	No	G	GL02	CC-16	ST-17	STG6792
	510	MGGS38904	SRR36024261	November 2023	Urine	Female	18-to-64	Black/African American	None	No	No	G	GL01	CC-15	ST-15	STG245
	511	MGGS38906	SRR36024260	November 2023	Throat	Female	under 18	Black/African American	None	No	No	G	GL02	CC-16	ST-17	STC74A
	512	MGGS38913	SRR36024259	November 2023	Throat	Female	18-to-64	UN	Yes	No	No	G	GL09	CC-29	ST-55	STG485
	513	MGCS38929	SRR36023914	December 2023	Throat	Female	18-to-64	Hispanic/Latino	Yes	No	No	C	GL03	CC-3	ST-430	STC839
	514	MGCS38955	SRR36023913	December 2023	Throat	Male	under 18	Black/African American	None	No	No	C	GL03	CC-3	ST-3	STG653
	515	MGCS38957	SRR36023912	December 2023	Throat	Female	18-to-64	Black/African American	None	No	No	C	GL04	CC-34	ST-34	STGM220
	516	MGCS38958	SRR36023890	December 2023	Throat	Male	18-to-64	Black/African American	Yes	No	No	C	GL03	CC-3	ST-3	STG653
	517	MGCS38975	SRR36023888	December 2023	Throat	Female	18-to-64	Black/African American	None	No	No	C	GL04	CC-34	ST-34	EMM220
	518	MGCS38993	SRR36023887	December 2023	Throat	Female	18-to-64	White/non-Hispanic	Yes	No	No	C	GL03	CC-3	ST-3	STG653
	519	MGCS38996	SRR36023886	December 2023	Throat	Male	18-to-64	Black/African American	None	No	No	C	GL13	CC-81	ST-1002	STC6979
	520	MGCS39001	SRR36023905	December 2023	Throat	Male	18-to-64	UN	None	No	No	C	GL15	CC-49	ST-49	STC36
	521	MGCS39010	SRR36023904	December 2023	Throat	Male	18-to-64	UN	None	No	No	C	GL03	CC-3	ST-3	STC839
	522	MGCS39013	SRR36023903	December 2023	Throat	Female	under 18	Hispanic/Latino	nd	No	No	C	GL01	CC-20	ST-20	STG62647
	523	MGCS39014	SRR36023902	December 2023	Skin/Soft tissue	Female	18-to-64	White/non-Hispanic	Yes	Yes	No	C	GL01	CC-20	ST-20	STG62647
	524	MGCS39015	SRR36023901	December 2023	Throat	Male	18-to-64	White/non-Hispanic	Yes	No	No	C	GL03	CC-3	ST-3	EMM57
	525	MGCS39016	SRR36023900	December 2023	Throat	Female	18-to-64	Black/African American	None	No	No	C	GL03	CC-3	ST-3	STC839
	526	MGCS39018	SRR36023899	December 2023	Throat	Male	18-to-64	Hispanic/Latino	Yes	No	No	C	GL03	CC-3	ST-3	STG653
	527	MGCS39042	SRR36023898	December 2023	Throat	Male	18-to-64	Black/African American	None	No	No	C	GL03	CC-3	ST-430	STC839
	528	MGCS39043	SRR36023897	December 2023	Throat	Female	18-to-64	Hispanic/Latino	Yes	No	No	C	GL01	CC-20	ST-20	STG62647
	529	MGCS39044	SRR36023896	December 2023	Throat	Female	18-to-64	Black/African American	Yes	No	No	C	GL04	CC-34	ST-34	STGM220
	530	MGCS39050	SRR36023894	December 2023	Throat	Male	18-to-64	White/non-Hispanic	Yes	No	No	C	GL04	CC-34	ST-34	EMM222
	531	MGCS39053	SRR36023893	December 2023	Throat	Male	18-to-64	White/non-Hispanic	None	No	No	C	GL03	CC-3	ST-430	STC839
	532	MGCS39055	SRR36023892	December 2023	Blood	Male	65 and over	White/non-Hispanic	Yes	Yes	Yes	C	GL04	CC-34	ST-34	STGM220
	533	MGCS39070	SRR36023891	December 2023	Throat	Female	18-to-64	White/non-Hispanic	None	No	No	C	GL15	CC-49	ST-49	STC36
	534	MGCS39071	SRR36023889	December 2023	Throat	Male	18-to-64	White/non-Hispanic	None	No	No	C	GL29	CC-81	ST-81	STG245
	535	MGCS39073	SRR36023885	December 2023	Throat	Male	18-to-64	Asian	None	No	No	C	GL03	CC-3	ST-3	EMM57
	536	MGCS39079	SRR36024342	December 2023	Throat	Female	18-to-64	Black/African American	Yes	No	No	C	GL03	CC-3	ST-3	STC839
	537	MGCS39083	SRR36024341	December 2023	Throat	Female	18-to-64	White/non-Hispanic	None	No	No	C	GL04	CC-34	ST-34~	EMM222
	538	MGCS39114	SRR36024340	December 2023	Throat	Female	18-to-64	White/non-Hispanic	Yes	No	No	C	GL03	CC-3	ST-430	STC839
	539	MGGS38928	SRR36024258	December 2023	Throat	Female	18-to-64	Black/African American	Yes	No	No	G	GL07	CC-25	ST-25	STG6
	540	MGGS38930	SRR36024256	December 2023	Throat	Male	18-to-64	Hispanic/Latino	None	No	No	G	GL06	CC-269	ST-525	STG2574
	541	MGGS38931	SRR36024236	December 2023	Throat	Female	18-to-64	Black/African American	Yes	No	No	G	GL02	CC-16	ST-17	STG485
	542	MGGS38932	SRR36024235	December 2023	Skin/Soft tissue	Male	18-to-64	White/non-Hispanic	Yes	No	No	G	GL06	CC-269	ST-525~	STG4974
	543	MGGS38933	SRR36024234	December 2023	Throat	Female	18-to-64	Black/African American	Yes	No	No	G	GL06	CC-269	ST-525~	STG4974
	544	MGGS38934	SRR36024252	December 2023	Throat	Male	18-to-64	Black/African American	None	No	No	G	GL05	CC-44	ST-1005	STG4222
	545	MGGS38953	SRR36024251	December 2023	Throat	Male	under 18	Hispanic/Latino	nd	No	No	G	GL01	CC-15	ST-15	STG245
	546	MGGS38954	SRR36024250	December 2023	Throat	Male	18-to-64	Black/African American	Yes	No	No	G	GL01	CC-15	ST-15	STG2574
	547	MGGS38956	SRR36024249	December 2023	Throat	Male	under 18	Hispanic/Latino	nd	No	No	G	GL01	CC-15	ST-15	STG245
	548	MGGS38976	SRR36024248	December 2023	Throat	Female	65 and over	Black/African American	Yes	No	No	G	GL06	CC-269	ST-525~	STG4974
	549	MGGS38977	SRR36024247	December 2023	Throat	Female	18-to-64	Black/African American	None	No	No	G	GL02	CC-16	ST-506	STG480
	550	MGGS38979	SRR36024245	December 2023	Blood	Male	65 and over	White/non-Hispanic	Yes	No	No	G	GL16	CC-52	ST-154	STG6
	551	MGGS38985	SRR36024244	December 2023	Skin/Soft tissue	Male	18-to-64	Hispanic/Latino	Yes	No	No	G	GL12	CC-30	ST-30~	STG840
	552	MGGS38994	SRR36024243	December 2023	Throat	Female	under 18	Black/African American	nd	No	No	G	GL10	CC-4	ST-1003	STC36
	553	MGGS38995	SRR36024242	December 2023	Throat	Male	under 18	White/non-Hispanic	nd	No	No	G	GL02	CC-16	ST-17~	STC74A
	554	MGGS38997	SRR36024241	December 2023	Throat	Male	18-to-64	Hispanic/Latino	Yes	No	No	G	GL02	CC-16	ST-17	STC74A
	555	MGGS38998	SRR36024240	December 2023	Skin/Soft tissue	Male	18-to-64	Asian	Yes	No	No	G	GL09	CC-29	ST-55	STG485
	556	MGGS39002	SRR36024239	December 2023	Throat	Male	under 18	Other	None	No	No	G	GL02	CC-16	ST-17	STC74A
	557	MGGS39011	SRR36024238	December 2023	Throat	Female	18-to-64	Hispanic/Latino	Yes	No	No	G	GL06	CC-269	ST-525~	STG4974
	558	MGGS39012	SRR36024237	December 2023	Throat	Male	18-to-64	Black/African American	None	No	No	G	GL10	CC-4	ST-4	STG97
	559	MGGS39017	SRR36023996	December 2023	Throat	Male	18-to-64	Hispanic/Latino	Yes	No	No	G	GL05	CC-44	ST-323	STG4222
	560	MGGS39039	SRR36023994	December 2023	Throat	Female	18-to-64	Black/African American	None	No	No	G	GL09	CC-29	ST-55	STG485
	561	MGGS39040	SRR36023993	December 2023	Throat	Female	18-to-64	White/non-Hispanic	Yes	No	No	G	GL10	CC-4	ST-1003	STC36
	562	MGGS39041	SRR36023992	December 2023	Throat	Female	18-to-64	Black/African American	Yes	No	No	G	GL01	CC-15	ST-15	STG245
	563	MGGS39045	SRR36023991	December 2023	Throat	Male	18-to-64	Black/African American	Yes	Yes	No	G	GL01	CC-15	ST-15	STG245
	564	MGGS39046	SRR36024012	December 2023	Lower respiratory tract	Female	18-to-64	White/non-Hispanic	Yes	No	No	G	GL08	CC-8	ST-8~	STG11
	565	MGGS39047	SRR36024011	December 2023	Blood	Male	65 and over	White/non-Hispanic	Yes	No	No	G	GL02	CC-16	ST-17	STC74A
	566	MGGS39048	SRR36024010	December 2023	Throat	Male	18-to-64	White/non-Hispanic	Yes	No	No	G	GL02	CC-16	ST-17	STG4974
	567	MGGS39049	SRR36024009	December 2023	Throat	Female	18-to-64	White/non-Hispanic	Yes	No	No	G	GL01	CC-15	ST-15	STG245
	568	MGGS39051	SRR36024008	December 2023	Throat	Male	18-to-64	Hispanic/Latino	Yes	No	No	G	GL02	CC-16	ST-137	STC74A
	569	MGGS39072	SRR36024007	December 2023	Throat	Male	18-to-64	White/non-Hispanic	None	No	No	G	GL02	CC-16	ST-17	STG4974
	570	MGGS39074	SRR36024005	December 2023	Throat	Male	18-to-64	Black/African American	Yes	No	No	G	GL08	CC-8	ST-8	STG11
	571	MGGS39078	SRR36024003	December 2023	Throat	Female	18-to-64	White/non-Hispanic	Yes	No	No	G	GL02	CC-16	ST-17	STC74A
	572	MGAS39077	SRR36024084	January 2024	Throat	Male	18-to-64	White/non-Hispanic	Yes	No	No	A	GL14	CC-128	ST-128	STG652
	573	MGAS39239	SRR36024500	January 2024	Throat	Female	65 and over	Black/African American	Yes	No	No	A	GL28	ST248	ST-248	STL1376
	574	MGCS39118	SRR36024361	January 2024	Throat	Female	18-to-64	Black/African American	Yes	No	No	C	GL04	CC-34	ST-34	EMM222
	575	MGCS39129	SRR36024359	January 2024	Skin/Soft tissue	Male	18-to-64	Black/African American	Yes	No	No	C	GL04	CC-34	ST-34	EMM222
	576	MGCS39133	SRR36024358	January 2024	Throat	Female	65 and over	White/non-Hispanic	None	No	No	C	GL01	CC-20	ST-20	STG62647
	577	MGCS39136	SRR36024357	January 2024	Throat	Female	18-to-64	Black/African American	Yes	No	No	C	GL03	CC-3	ST-3	STG653
	578	MGCS39137	SRR36024356	January 2024	Throat	Female	18-to-64	Asian	None	No	No	C	GL04	CC-34	ST-34	STC1400
	579	MGCS39185	SRR36024355	January 2024	Throat	Male	18-to-64	Hispanic/Latino	Yes	No	No	C	GL04	CC-34	ST-34	STGM220
	580	MGCS39186	SRR36024354	January 2024	Blood	Male	18-to-64	Hispanic/Latino	Yes	No	No	C	GL01	CC-20	ST-20~	STG62647
	581	MGCS39200	SRR36024353	January 2024	Skin/Soft tissue	Male	18-to-64	White/non-Hispanic	None	No	No	C	GL04	CC-34	ST-34	STGM220
	582	MGCS39213	SRR36024352	January 2024	Throat	Female	18-to-64	White/non-Hispanic	Yes	No	No	C	GL01	CC-20	ST-20	STG62647
	583	MGCS39232	SRR36024351	January 2024	Throat	Female	18-to-64	Hispanic/Latino	None	No	No	C	GL04	CC-34	ST-34	STCNSRT2
	584	MGCS39235	SRR36024350	January 2024	Urine	Female	65 and over	White/non-Hispanic	Yes	No	No	C	GL21	ST13	ST-13	STC9431
	585	MGCS39241	SRR36024348	January 2024	Throat	Female	18-to-64	White/non-Hispanic	None	No	No	C	GL03	CC-3	ST-430	STC839
	586	MGGS39075	SRR36024004	January 2024	Lower respiratory tract	Male	18-to-64	Asian	Yes	No	No	G	GL02	CC-16	ST-17	STG840
	587	MGGS39082	SRR36024002	January 2024	Throat	Female	18-to-64	Black/African American	Yes	No	No	G	GL02	CC-16	ST-17	STG6792
	588	MGGS39115	SRR36024001	January 2024	Throat	Female	18-to-64	Hispanic/Latino	None	No	No	G	GL19	CC-75	ST-75~	STG4831
	589	MGGS39116	SRR36024000	January 2024	Throat	Female	under 18	Asian	None	No	No	G	GL07	CC-25	ST-127	STG245
	590	MGGS39117	SRR36023999	January 2024	Urine	Female	65 and over	Black/African American	Yes	No	No	G	GL02	CC-16	ST-439	STG245
	591	MGGS39119	SRR36023998	January 2024	Throat	Female	18-to-64	Black/African American	Yes	No	No	G	GL01	CC-15	ST-15	STG245
	592	MGGS39128	SRR36023997	January 2024	Throat	Male	18-to-64	Hispanic/Latino	Yes	No	No	G	GL01	CC-20	ST-20	STG62647
	593	MGGS39135	SRR36024226	January 2024	Throat	Female	18-to-64	Black/African American	Yes	No	No	G	GL06	CC-269	ST-525~	STG4974
	594	MGGS39161	SRR36023990	January 2024	Skin/Soft tissue	Male	18-to-64	Black/African American	nd	No	No	G	GL02	CC-16	ST-17	STG485
	595	MGGS39182	SRR36023989	January 2024	Throat	Male	18-to-64	White/non-Hispanic	Yes	No	No	G	GL02	CC-16	ST-17	EMM152
	596	MGGS39183	SRR36023988	January 2024	Throat	Male	18-to-64	Hispanic/Latino	Yes	No	No	G	GL08	ST729	ST-729	STG480
	597	MGGS39184	SRR36023987	January 2024	Throat	Female	18-to-64	Other	Yes	No	No	G	GL02	CC-16	ST-17	STG485
	598	MGGS39189	SRR36023986	January 2024	Throat	Female	under 18	White/non-Hispanic	nd	No	No	G	GL07	CC-25	ST-25	STG4222
	599	MGGS39201	SRR36023985	January 2024	Throat	Female	18-to-64	White/non-Hispanic	Yes	No	No	G	GL02	CC-16	ST-17	STG485
	600	MGGS39202	SRR36023984	January 2024	Throat	Female	18-to-64	Hispanic/Latino	None	No	No	G	GL02	CC-16	ST-17	STC74A
	601	MGGS39203	SRR36023983	January 2024	Throat	Female	under 18	Hispanic/Latino	nd	No	No	G	GL07	CC-25	ST-25	STG5420
	602	MGGS39233	SRR36023982	January 2024	Throat	Male	18-to-64	Other	Yes	No	No	G	GL08	ST729	ST-729	STG480
	603	MGGS39236	SRR36024232	January 2024	Throat	Female	18-to-64	Hispanic/Latino	Yes	No	No	G	GL06	CC-269	ST-525~	STG4974
	604	MGGS39237	SRR36024231	January 2024	Throat	Female	18-to-64	UN	Yes	No	No	G	GL05	ST796	ST-796	STG840
	605	MGGS39238	SRR36024230	January 2024	Blood	Female	18-to-64	Other	Yes	No	No	G	GL06	CC-269	ST-525	STG2574
	606	MGGS39240	SRR36024229	January 2024	Throat	Female	18-to-64	Black/African American	Yes	No	No	G	GL09	CC-29	ST-55	STG485
	607	MGGS39248	SRR36024228	January 2024	Blood	Male	18-to-64	Black/African American	Yes	Yes	No	G	GL01	CC-15	ST-15	STG10
	608	MGGS39250	SRR36024227	January 2024	Throat	Female	65 and over	Other	Yes	No	No	G	GL01	CC-15	ST-15	STG245
	609	MGAS39270	SRR36024471	February 2024	Skin/Soft tissue	Male	65 and over	White/non-Hispanic	Yes	No	No	A	GL27	ST1	ST-1	STL1929
	610	MGCS39259	SRR36024347	February 2024	Throat	Female	18-to-64	Black/African American	Yes	No	No	C	GL03	CC-3	ST-3	STG653
	611	MGCS39261	SRR36024346	February 2024	Skin/Soft tissue	Female	18-to-64	UN	Yes	No	No	C	GL04	CC-34	ST-34	STC839
	612	MGCS39301	SRR36024345	February 2024	Throat	Female	18-to-64	Other	Yes	No	No	C	GL03	CC-3	ST-3	EMM57
	613	MGCS39302	SRR36024344	February 2024	Throat	Female	18-to-64	Black/African American	Yes	No	No	C	GL03	CC-3	ST-430	STC839
	614	MGCS39313	SRR36024343	February 2024	Throat	Female	18-to-64	Black/African American	Yes	No	No	C	GL01	CC-20	ST-20	STG245
	615	MGCS39316	SRR36024099	February 2024	Throat	Female	18-to-64	Hispanic/Latino	Yes	No	No	C	GL03	CC-3	ST-3~	STC839
	616	MGCS39319	SRR36024098	February 2024	Throat	Female	18-to-64	Black/African American	Yes	No	No	C	GL04	CC-34	ST-34	EMM222
	617	MGCS39354	SRR36024097	February 2024	Throat	Female	18-to-64	White/non-Hispanic	Yes	No	No	C	GL03	CC-3	ST-3	STC839
	618	MGCS39358	SRR36024339	February 2024	Throat	Male	18-to-64	Hispanic/Latino	None	No	No	C	GL03	CC-3	ST-3	STG653
	619	MGCS39369	SRR36024337	February 2024	Skin/Soft tissue	Male	65 and over	White/non-Hispanic	Yes	No	Yes	C	GL01	CC-20	ST-20	STG62647
	620	MGCS39370	SRR36024336	February 2024	Throat	Male	18-to-64	Hispanic/Latino	None	No	No	C	GL01	CC-20	ST-20	STG62647
	621	MGCS39374	SRR36024335	February 2024	Throat	Male	18-to-64	Hispanic/Latino	None	No	No	C	GL04	CC-34	ST-34	STC36
	622	MGGS39234	SRR36023981	February 2024	Throat	Female	18-to-64	White/non-Hispanic	Yes	No	No	G	GL09	ST1026	ST-1026	STC74A
	623	MGGS39262	SRR36024208	February 2024	Throat	Female	18-to-64	UN	Yes	No	No	G	GL08	ST729	ST-729	STG480
	624	MGGS39263	SRR36024207	February 2024	Throat	Male	under 18	White/non-Hispanic	nd	No	No	G	GL01	CC-138	ST-318	STC5345
	625	MGGS39275	SRR36024206	February 2024	Throat	Female	18-to-64	Black/African American	Yes	No	No	G	GL05	CC-44	ST-425	EMM23
	626	MGGS39303	SRR36024205	February 2024	Throat	Female	18-to-64	White/non-Hispanic	Yes	No	No	G	GL05	CC-44	ST-323	STGLP1
	627	MGGS39304	SRR36024223	February 2024	Blood	Male	65 and over	Black/African American	Yes	No	No	G	GL02	CC-16	ST-137	STC74A
	628	MGGS39305	SRR36024222	February 2024	Throat	Female	18-to-64	Black/African American	Yes	No	No	G	GL05	CC-44	ST-323	STGLP1
	629	MGGS39307	SRR36024221	February 2024	Throat	Male	18-to-64	White/non-Hispanic	None	No	No	G	GL01	CC-20	ST-20	STG2574
	630	MGGS39311	SRR36024220	February 2024	Blood	Male	18-to-64	Black/African American	Yes	No	No	G	GL09	CC-29	ST-55	STG480
	631	MGGS39312	SRR36024219	February 2024	Skin/Soft tissue	Male	65 and over	White/non-Hispanic	None	No	No	G	GL07	CC-25	ST-127	STG245
	632	MGGS39314	SRR36024218	February 2024	Throat	Female	18-to-64	Black/African American	Yes	No	No	G	GL06	CC-269	ST-525~	STG4974
	633	MGGS39318	SRR36024217	February 2024	Throat	Female	18-to-64	Black/African American	Yes	No	No	G	GL26	CC-84	ST-2002	EMM152
	634	MGGS39320	SRR36024216	February 2024	Throat	Female	18-to-64	Black/African American	Yes	No	No	G	GL02	CC-16	ST-17	STG485
	635	MGGS39322	SRR36024215	February 2024	Throat	Male	18-to-64	Black/African American	Yes	No	No	G	GL06	CC-269	ST-525~	STG4974
	636	MGGS39323	SRR36024214	February 2024	Throat	Male	under 18	Black/African American	nd	No	No	G	GL02	CC-16	ST-17	STG4974
	637	MGGS39324	SRR36024212	February 2024	Throat	Male	18-to-64	Hispanic/Latino	Yes	No	No	G	GL02	CC-16	ST-206	STC839
	638	MGGS39342	SRR36024211	February 2024	Throat	Male	under 18	Black/African American	nd	No	No	G	GL02	CC-16	ST-16	STC74A
	639	MGGS39351	SRR36024210	February 2024	Throat	Male	18-to-64	Black/African American	Yes	No	No	G	GL02	CC-16	ST-17~	STG653
	640	MGGS39352	SRR36024209	February 2024	Throat	Male	under 18	Hispanic/Latino	None	No	No	G	GL20	CC-44	ST-1004	EMM152
	641	MGGS39356	SRR36024416	February 2024	Throat	Female	18-to-64	Black/African American	None	No	No	G	GL05	CC-44	ST-323	STGLP1
	642	MGGS39357	SRR36024415	February 2024	Throat	Female	18-to-64	White/non-Hispanic	Yes	No	No	G	GL07	CC-25	ST-127	STG245
	643	MGGS39371	SRR36024412	February 2024	Throat	Female	under 18	Asian	None	No	No	G	GL07	CC-25	ST-127	STG245
	644	MGGS39372	SRR36024411	February 2024	Throat	Male	under 18	White/non-Hispanic	nd	No	No	G	GL02	CC-16	ST-17	STC74A
	645	MGGS39373	SRR36024410	February 2024	Throat	Female	18-to-64	Black/African American	None	No	No	G	GL01	CC-15	ST-15	EMM57
	646	MGAS39899	SRR36024459	March 2024	Throat	Female	18-to-64	Black/African American	Yes	No	No	A	GL14	CC-128	ST-128	STG652
	647	MGAS39902	SRR36024225	March 2024	Throat	Male	under 18	Hispanic/Latino	Yes	No	No	A	GL14	CC-128	ST-128	STG652
	648	MGCS39903	SRR36024334	March 2024	Blood	Male	18-to-64	Hispanic/Latino	None	No	No	C	GL01	CC-20	ST-20	STG62647
	649	MGCS39906	SRR36024333	March 2024	Throat	Male	18-to-64	Other	Yes	No	No	C	GL03	CC-3	ST-3	STC839
	650	MGCS39907	SRR36024332	March 2024	Throat	Female	18-to-64	Hispanic/Latino	None	No	No	C	GL03	CC-3	ST-3~	STC839
	651	MGCS39938	SRR36024331	March 2024	Blood	Male	65 and over	Hispanic/Latino	Yes	Yes	No	C	GL03	CC-3	ST-430	STC839
	652	MGCS39940	SRR36024330	March 2024	Throat	Male	under 18	Black/African American	nd	No	No	C	GL03	CC-3	ST-3~	STC839
	653	MGCS39942	SRR36024108	March 2024	Lower respiratory tract	Male	18-to-64	White/non-Hispanic	Yes	Yes	No	C	GL01	CC-20	ST-20	STG62647
	654	MGCS39962	SRR36024107	March 2024	Throat	Female	under 18	Hispanic/Latino	None	No	No	C	GL03	CC-3	ST-3	STC839
	655	MGCS39967	SRR36024105	March 2024	Throat	Male	under 18	Hispanic/Latino	None	No	No	C	GL03	CC-3	ST-3	STC839
	656	MGCS39969	SRR36024104	March 2024	Throat	Male	18-to-64	Black/African American	None	No	No	C	GL03	CC-3	ST-3	STC839
	657	MGGS39883	SRR36024203	March 2024	Skin/Soft tissue	Female	65 and over	White/non-Hispanic	Yes	No	No	G	GL01	CC-15	ST-15	STG652
	658	MGGS39884	SRR36024429	March 2024	Throat	Male	under 18	Black/African American	nd	No	No	G	GL02	CC-16	ST-17	STG6792
	659	MGGS39885	SRR36024428	March 2024	Throat	Female	18-to-64	Black/African American	Yes	No	No	G	GL06	CC-269	ST-525~	STG4974
	660	MGGS39886	SRR36024427	March 2024	Blood	Female	18-to-64	Black/African American	Yes	No	No	G	GL12	CC-30	ST-30~	STG840
	661	MGGS39888	SRR36024426	March 2024	Urine	Female	65 and over	White/non-Hispanic	Yes	No	No	G	GL06	CC-269	ST-525	STG2574
	662	MGGS39900	SRR36024425	March 2024	Throat	Male	under 18	Black/African American	nd	No	No	G	GL02	CC-16	ST-506	STG480
	663	MGGS39905	SRR36024424	March 2024	Throat	Male	18-to-64	Black/African American	Yes	No	No	G	GL09	CC-29	ST-55	STG6792
	664	MGGS39908	SRR36024423	March 2024	Throat	Female	18-to-64	White/non-Hispanic	None	No	No	G	GL06	CC-269	ST-525~	STG4974
	665	MGGS39920	SRR36024422	March 2024	Throat	Male	18-to-64	Black/African American	None	No	No	G	GL06	CC-269	ST-525~	STG4974
	666	MGGS39921	SRR36024421	March 2024	Throat	Male	18-to-64	Hispanic/Latino	Yes	No	No	G	GL01	CC-15	ST-15	STG2574
	667	MGGS39922	SRR36024420	March 2024	Throat	Female	18-to-64	UN	Yes	No	No	G	GL08	ST729	ST-729	STG480
	668	MGGS39923	SRR36024418	March 2024	Throat	Female	18-to-64	Black/African American	Yes	No	No	G	GL02	CC-16	ST-17	STC74A
	669	MGGS39936	SRR36024417	March 2024	Skin/Soft tissue	Female	18-to-64	White/non-Hispanic	Yes	No	No	G	GL12	CC-30	ST-30	STG840
	670	MGGS39937	SRR36024414	March 2024	Skin/Soft tissue	Female	18-to-64	Hispanic/Latino	Yes	No	No	G	GL14	CC-128	ST-128	STG485
	671	MGGS39941	SRR36024413	March 2024	Throat	Male	18-to-64	White/non-Hispanic	None	No	No	G	GL20	CC-44	ST-1004	EMM152
	672	MGGS39961	SRR36023749	March 2024	Throat	Female	18-to-64	Black/African American	None	No	No	G	GL02	CC-16	ST-17	STC74A
	673	MGGS39963	SRR36023748	March 2024	Throat	Male	under 18	Hispanic/Latino	nd	No	No	G	GL01	CC-15	ST-15	STG2574
	674	MGGS39966	SRR36023747	March 2024	Throat	Female	18-to-64	Black/African American	Yes	No	No	G	GL02	CC-16	ST-137	STC74A
	675	MGGS39968	SRR36024409	March 2024	Blood	Female	18-to-64	Hispanic/Latino	Yes	Yes	No	G	GL25	CC-25	ST-25	STG166B
	676	MGGS39983	SRR36024408	March 2024	Throat	Male	18-to-64	Black/African American	None	No	No	G	GL05	CC-44	ST-323	STG120
	677	MGGS39991	SRR36024405	March 2024	Throat	Female	18-to-64	Black/African American	Yes	No	No	G	GL02	CC-16	ST-17	STC74A
	678	MGCS40016	SRR36024103	April 2024	Throat	Female	under 18	Black/African American	Yes	No	No	C	GL03	CC-3	ST-430	STC839
	679	MGCS40017	SRR36024102	April 2024	Throat	Male	18-to-64	Black/African American	Yes	No	No	C	GL03	CC-3	ST-3	STG653
	680	MGCS40019	SRR36024101	April 2024	Throat	Female	18-to-64	Black/African American	Yes	No	No	C	GL03	CC-3	ST-430	STC839
	681	MGCS40020	SRR36024100	April 2024	Throat	Male	under 18	Hispanic/Latino	None	No	No	C	GL01	CC-20	ST-20~	STG62647
	682	MGCS40021	SRR36024079	April 2024	Throat	Female	18-to-64	White/non-Hispanic	Yes	No	No	C	GL03	CC-3	ST-430	STC839
	683	MGCS40022	SRR36024078	April 2024	Throat	Female	under 18	White/non-Hispanic	nd	No	No	C	GL04	CC-34	ST-34	STGM220
	684	MGCS40024	SRR36024077	April 2024	Throat	Female	18-to-64	Black/African American	None	No	No	C	GL15	CC-49	ST-49	STC36
	685	MGCS40025	SRR36024096	April 2024	Joint	Female	65 and over	Asian	Yes	No	No	C	GL01	CC-20	ST-20	STG62647
	686	MGCS40026	SRR36024094	April 2024	Throat	Female	18-to-64	Black/African American	Yes	No	No	C	GL04	CC-34	ST-34	EMM23
	687	MGCS40030	SRR36024093	April 2024	Throat	Female	18-to-64	Hispanic/Latino	Yes	No	No	C	GL03	CC-3	ST-3	STC839
	688	MGCS40034	SRR36024092	April 2024	Throat	Female	18-to-64	Black/African American	Yes	No	No	C	GL24	ST27	ST-27	STC6746
	689	MGCS40053	SRR36024091	April 2024	Throat	Female	65 and over	White/non-Hispanic	Yes	No	No	C	GL01	CC-20	ST-2007	STG62647
	690	MGCS40056	SRR36024090	April 2024	Throat	Male	under 18	Hispanic/Latino	nd	No	No	C	GL03	CC-3	ST-3	STG653
	691	MGCS40058	SRR36024089	April 2024	Throat	Female	under 18	Hispanic/Latino	None	No	No	C	GL03	CC-3	ST-3	EMM57
	692	MGCS40064	SRR36024088	April 2024	Throat	Male	under 18	White/non-Hispanic	nd	No	No	C	GL01	CC-20	ST-20	STG62647
	693	MGCS40065	SRR36024087	April 2024	Throat	Female	18-to-64	Black/African American	Yes	No	No	C	GL03	CC-3	ST-3	STG653
	694	MGCS40080	SRR36024086	April 2024	Throat	Female	18-to-64	Black/African American	Yes	No	No	C	GL03	CC-3	ST-1024	STC839
	695	MGCS40081	SRR36024085	April 2024	Throat	Male	18-to-64	Black/African American	None	No	No	C	GL04	CC-34	ST-34	EMM152
	696	MGCS40083	SRR36024082	April 2024	Throat	Female	18-to-64	Black/African American	Yes	No	No	C	GL03	CC-3	ST-3	STC839
	697	MGCS40089	SRR36024081	April 2024	Throat	Male	18-to-64	Black/African American	None	No	No	C	GL15	CC-49	ST-49	STC36
	698	MGCS40090	SRR36024080	April 2024	Urine	Female	18-to-64	UN	Yes	No	No	C	GL01	CC-20	ST-731	STG62647
	699	MGCS40103	SRR36023867	April 2024	Urine	Female	18-to-64	White/non-Hispanic	Yes	No	No	C	GL02	CC-16	ST-17	STG4974
	700	MGCS40110	SRR36023866	April 2024	Throat	Female	18-to-64	White/non-Hispanic	Yes	No	No	C	GL01	CC-20	ST-20	STG62647
	701	MGCS40113	SRR36023865	April 2024	Throat	Female	18-to-64	Hispanic/Latino	Yes	No	No	C	GL01	CC-20	ST-20	STG5420
	702	MGGS39984	SRR36024407	April 2024	Skin/Soft tissue	Male	65 and over	White/non-Hispanic	Yes	No	No	G	GL02	CC-16	ST-17	STC74A
	703	MGGS40014	SRR36024404	April 2024	Throat	Female	under 18	Hispanic/Latino	None	No	No	G	GL02	CC-16	ST-506	STG480
	704	MGGS40015	SRR36024403	April 2024	Skin/Soft tissue	Male	65 and over	Black/African American	Yes	No	No	G	GL01	CC-15	ST-15	STG652
	705	MGGS40018	SRR36024402	April 2024	Throat	Male	18-to-64	White/non-Hispanic	Yes	No	No	G	GL12	CC-30	ST-30	STG840
	706	MGGS40023	SRR36024401	April 2024	Throat	Male	18-to-64	Black/African American	None	No	No	G	GL05	CC-44	ST-1005	STG4222
	707	MGGS40027	SRR36024400	April 2024	Throat	Female	18-to-64	Black/African American	None	No	No	G	GL06	CC-269	ST-525~	EMM152
	708	MGGS40028	SRR36024399	April 2024	Blood	Female	18-to-64	Hispanic/Latino	Yes	Yes	No	G	GL02	CC-16	ST-17	STC74A
	709	MGGS40029	SRR36024398	April 2024	Throat	Female	18-to-64	White/non-Hispanic	Yes	No	No	G	GL01	CC-15	ST-15	STG245
	710	MGGS40031	SRR36023756	April 2024	Throat	Female	18-to-64	Black/African American	None	No	No	G	GL02	CC-16	ST-206	STC839
	711	MGGS40035	SRR36023755	April 2024	Throat	Female	18-to-64	White/non-Hispanic	Yes	No	No	G	GL02	CC-16	ST-17	EMM152
	712	MGGS40054	SRR36023753	April 2024	Blood	Male	65 and over	White/non-Hispanic	Yes	Yes	No	G	GL08	ST729	ST-729	STG480
	713	MGGS40059	SRR36023752	April 2024	Throat	Female	18-to-64	White/non-Hispanic	Yes	No	No	G	GL02	CC-16	ST-206	STC839
	714	MGGS40063	SRR36023751	April 2024	Throat	Female	18-to-64	Black/African American	None	No	No	G	GL02	CC-16	ST-17	STC74A
	715	MGGS40082	SRR36023750	April 2024	Throat	Female	under 18	White/non-Hispanic	Yes	No	No	G	GL06	CC-269	ST-525~	STG4974
	716	MGGS40084	SRR36023727	April 2024	Urine	Female	18-to-64	Hispanic/Latino	None	No	No	G	GL02	ST1012	ST-1012	STC74A
	717	MGGS40085	SRR36023726	April 2024	Throat	Female	18-to-64	Black/African American	Yes	No	No	G	GL02	CC-16	ST-17	STG245
	718	MGGS40086	SRR36024590	April 2024	Blood	Male	18-to-64	Hispanic/Latino	Yes	No	No	G	GL02	CC-16	ST-439	STG245
	719	MGGS40087	SRR36023746	April 2024	Joint	Male	18-to-64	White/non-Hispanic	None	No	No	G	GL11	CC-66	ST-66	STC1400
	720	MGGS40088	SRR36023745	April 2024	Throat	Male	18-to-64	UN	Yes	No	No	G	GL06	CC-269	ST-525~	STG4974
	721	MGGS40091	SRR36023744	April 2024	Skin/Soft tissue	Male	18-to-64	White/non-Hispanic	Yes	No	No	G	GL02	CC-16	ST-17	STG6792
	722	MGGS40111	SRR36023742	April 2024	Throat	Female	18-to-64	White/non-Hispanic	None	No	No	G	GL07	CC-25	ST-180	STG6
	723	MGGS40138	SRR36023740	April 2024	Throat	Female	65 and over	Black/African American	Yes	No	No	G	GL01	CC-15	ST-15	STG10
	724	MGCS40122	SRR36023864	May 2024	Throat	Female	18-to-64	White/non-Hispanic	None	No	No	C	GL04	CC-34	ST-34	EMM222
	725	MGCS40140	SRR36023863	May 2024	Throat	Male	18-to-64	White/non-Hispanic	Yes	No	No	C	GL04	CC-34	ST-34	STC1400
	726	MGCS40147	SRR36023884	May 2024	Throat	Female	18-to-64	Hispanic/Latino	Yes	No	No	C	GL03	CC-3	ST-430	STC839
	727	MGCS40149	SRR36023883	May 2024	Throat	Male	18-to-64	Black/African American	Yes	No	No	C	GL03	CC-3	ST-3	STG653
	728	MGCS40150	SRR36023881	May 2024	Throat	Male	18-to-64	White/non-Hispanic	None	No	No	C	GL04	CC-34	ST-34	EMM57
	729	MGCS40196	SRR36023880	May 2024	Blood	Male	65 and over	White/non-Hispanic	Yes	No	No	C	GL01	CC-20	ST-20~	STG62647
	730	MGCS40200	SRR36023879	May 2024	Throat	Female	under 18	Asian	nd	No	No	C	GL04	CC-34	ST-2009	EMM57
	731	MGCS40202	SRR36023878	May 2024	Throat	Male	18-to-64	White/non-Hispanic	Yes	No	No	C	GL03	CC-3	ST-3	STG653
	732	MGCS40204	SRR36023877	May 2024	Throat	Female	18-to-64	Black/African American	Yes	No	No	C	GL03	CC-3	ST-430	STC839
	733	MGCS40234	SRR36023876	May 2024	Throat	Female	18-to-64	Hispanic/Latino	Yes	No	No	C	GL04	CC-34	ST-34	STCNSRT2
	734	MGCS40237	SRR36023875	May 2024	Throat	Female	18-to-64	White/non-Hispanic	None	No	No	C	GL04	CC-34	ST-34	STCNSRT2
	735	MGCS40243	SRR36023874	May 2024	Throat	Male	18-to-64	Black/African American	Yes	No	No	C	GL04	CC-34	ST-34	STG643
	736	MGCS40245	SRR36023873	May 2024	Throat	Male	18-to-64	Black/African American	Yes	No	No	C	GL01	CC-20	ST-20	STC839
	737	MGCS40253	SRR36023872	May 2024	Skin/Soft tissue	Female	18-to-64	White/non-Hispanic	Yes	No	No	C	GL01	CC-20	ST-20	STG62647
	738	MGCS40274	SRR36023870	May 2024	Throat	Female	under 18	UN	None	No	No	C	GL18	CC-68	ST-68	STC36
	739	MGGS40121	SRR36023741	May 2024	Throat	Female	under 18	Hispanic/Latino	nd	No	No	G	GL02	CC-16	ST-1023	STG245
	740	MGGS40139	SRR36023739	May 2024	Throat	Female	18-to-64	Black/African American	Yes	No	No	G	GL08	ST729	ST-729	STG480
	741	MGGS40148	SRR36023738	May 2024	Throat	Male	under 18	Asian	nd	No	No	G	GL05	CC-44	ST-44	STG652
	742	MGGS40194	SRR36023737	May 2024	Throat	Female	18-to-64	Black/African American	None	No	No	G	GL09	CC-29	ST-55	STG485
	743	MGGS40195	SRR36023736	May 2024	Skin/Soft tissue	Male	18-to-64	Hispanic/Latino	Yes	No	Yes	G	GL07	CC-25	ST-25	STG6
	744	MGGS40198	SRR36023735	May 2024	Throat	Female	18-to-64	Black/African American	Yes	No	No	G	GL02	CC-16	ST-17	STC74A
	745	MGGS40201	SRR36023734	May 2024	Throat	Female	18-to-64	White/non-Hispanic	None	No	No	G	GL01	ST1017	ST-1017	STG62647
	746	MGGS40206	SRR36023733	May 2024	Throat	Male	18-to-64	Black/African American	None	No	No	G	GL06	CC-269	ST-525	STG2574
	747	MGGS40207	SRR36023731	May 2024	Throat	Female	18-to-64	Black/African American	Yes	No	No	G	GL02	CC-16	ST-17	STG4974
	748	MGGS40213	SRR36023730	May 2024	Skin/Soft tissue	Male	18-to-64	White/non-Hispanic	Yes	No	No	G	GL10	CC-4	ST-4	STG6792
	749	MGGS40231	SRR36023729	May 2024	Blood	Male	18-to-64	White/non-Hispanic	Yes	Yes	No	G	GL02	CC-16	ST-17	STG245
	750	MGGS40235	SRR36023728	May 2024	Throat	Male	18-to-64	UN	Yes	No	No	G	GL10	CC-4	ST-4	STG6792
	751	MGGS40236	SRR36024184	May 2024	Throat	Male	18-to-64	Hispanic/Latino	Yes	No	No	G	GL05	CC-44	ST-425	EMM57
	752	MGGS40238	SRR36024183	May 2024	Blood	Male	18-to-64	Black/African American	Yes	No	No	G	GL05	CC-44	ST-323	STGLP1
	753	MGGS40241	SRR36024182	May 2024	Urine	Male	18-to-64	UN	None	No	No	G	GL01	CC-15	ST-15~	STG2574
	754	MGGS40246	SRR36024201	May 2024	Throat	Female	under 18	Black/African American	Yes	No	No	G	GL08	ST729	ST-729	STG480
	755	MGGS40247	SRR36024200	May 2024	Throat	Female	18-to-64	Black/African American	Yes	No	No	G	GL06	CC-269	ST-525~	STG4974
	756	MGGS40248	SRR36024199	May 2024	Throat	Female	18-to-64	White/non-Hispanic	Yes	No	No	G	GL02	CC-16	ST-17	STC74A
	757	MGGS40273	SRR36024195	May 2024	Throat	Female	under 18	Black/African American	Yes	No	No	G	GL11	CC-66	ST-66	STC1400
	758	MGCS40287	SRR36023869	June 2024	Blood	Male	65 and over	Hispanic/Latino	Yes	No	No	C	GL01	CC-20	ST-20	STG2574
	759	MGCS40301	SRR36023868	June 2024	Throat	Female	18-to-64	Black/African American	None	No	No	C	GL03	CC-3	ST-3	STC839
	760	MGCS40310	SRR36023862	June 2024	Skin/Soft tissue	Male	18-to-64	White/non-Hispanic	Yes	No	No	C	GL01	CC-20	ST-2008	STG62647
	761	MGCS40312	SRR36024549	June 2024	Skin/Soft tissue	Female	18-to-64	Hispanic/Latino	Yes	No	Yes	C	GL04	CC-34	ST-34	STCNSRT2
	762	MGCS40318	SRR36024548	June 2024	Throat	Male	18-to-64	Black/African American	Yes	No	No	C	GL04	CC-34	ST-34	EMM222
	763	MGCS40319	SRR36023861	June 2024	Throat	Female	18-to-64	White/non-Hispanic	Yes	No	No	C	GL04	CC-34	ST-34	EMM57
	764	MGCS40320	SRR36023860	June 2024	Blood	Male	18-to-64	Hispanic/Latino	None	No	No	C	GL05	CC-44	ST-323	STG4222
	765	MGCS40323	SRR36023859	June 2024	Throat	Male	18-to-64	Black/African American	Yes	No	No	C	GL06	CC-269	ST-525~	STG4974
	766	MGCS40348	SRR36023858	June 2024	Blood	Male	65 and over	White/non-Hispanic	Yes	No	No	C	GL21	ST13	ST-13	STC9431
	767	MGCS40353	SRR36023856	June 2024	Throat	Female	18-to-64	Black/African American	Yes	No	No	C	GL04	CC-34	ST-34	EMM57
	768	MGCS40364	SRR36023855	June 2024	Throat	Female	18-to-64	Black/African American	Yes	No	No	C	GL04	CC-34	ST-34~	STC1400
	769	MGCS40366	SRR36023854	June 2024	Throat	Male	under 18	White/non-Hispanic	nd	No	No	C	GL01	CC-20	ST-20	STG62647
	770	MGCS40367	SRR36023853	June 2024	Throat	Female	18-to-64	Black/African American	None	No	No	C	GL03	CC-3	ST-3	STC839
	771	MGCS40386	SRR36024557	June 2024	Throat	Male	18-to-64	Asian	None	No	No	C	GL01	CC-20	ST-20	STG2574
	772	MGCS40389	SRR36024556	June 2024	Throat	Female	18-to-64	Hispanic/Latino	Yes	No	No	C	GL03	CC-3	ST-3	STG653
	773	MGCS40393	SRR36024555	June 2024	Throat	Male	18-to-64	Asian	None	No	No	C	GL15	CC-49	ST-49	STC36
	774	MGGS40271	SRR36024196	June 2024	Blood	Male	65 and over	White/non-Hispanic	Yes	No	No	G	GL02	CC-16	ST-17	STC74A
	775	MGGS40276	SRR36024194	June 2024	Blood	Male	65 and over	White/non-Hispanic	Yes	No	No	G	GL02	CC-16	ST-17	STC74A
	776	MGGS40288	SRR36024193	June 2024	Blood	Male	65 and over	White/non-Hispanic	Yes	No	No	G	GL02	ST1022	ST-1022	STC74A
	777	MGGS40289	SRR36024192	June 2024	Blood	Male	65 and over	White/non-Hispanic	Yes	Yes	No	G	GL05	CC-44	ST-323	STG62647
	778	MGGS40291	SRR36024191	June 2024	Throat	Male	18-to-64	White/non-Hispanic	Yes	No	No	G	GL11	CC-66	ST-66	STGLP1
	779	MGGS40292	SRR36024190	June 2024	Throat	Male	18-to-64	White/non-Hispanic	None	No	No	G	GL01	ST1017	ST-1017	STG62647
	780	MGGS40300	SRR36024189	June 2024	Throat	Female	under 18	Black/African American	nd	No	No	G	GL02	CC-16	ST-17	STG3251
	781	MGGS40302	SRR36024188	June 2024	Blood	Male	65 and over	White/non-Hispanic	Yes	No	No	G	GL02	CC-16	ST-17	STG480
	782	MGGS40303	SRR36024187	June 2024	Throat	Female	18-to-64	White/non-Hispanic	Yes	No	No	G	GL07	CC-25	ST-127	STG245
	783	MGGS40311	SRR36024185	June 2024	Skin/Soft tissue	Female	18-to-64	Black/African American	Yes	No	No	G	GL01	CC-15	ST-15	STG652
	784	MGGS40313	SRR36023977	June 2024	Throat	Female	18-to-64	Black/African American	Yes	No	No	G	GL05	CC-44	ST-323	STGLP1
	785	MGGS40314	SRR36023976	June 2024	Throat	Female	under 18	White/non-Hispanic	nd	No	No	G	GL07	CC-25	ST-127~	STG245
	786	MGGS40316	SRR36023975	June 2024	Throat	Male	18-to-64	Black/African American	Yes	No	No	G	GL23	ST495	ST-495	STG245
	787	MGGS40321	SRR36023974	June 2024	Throat	Female	18-to-64	Asian	Yes	No	No	G	GL08	ST729	ST-729	STG480
	788	MGGS40322	SRR36023973	June 2024	Throat	Female	18-to-64	UN	Yes	No	No	G	GL03	CC-3	ST-430	STC839
	789	MGGS40325	SRR36024181	June 2024	Throat	Male	18-to-64	White/non-Hispanic	Yes	No	No	G	GL06	CC-269	ST-269	STG840
	790	MGGS40326	SRR36024180	June 2024	Throat	Female	18-to-64	Black/African American	Yes	No	No	G	GL01	CC-138	ST-318	STC5345
	791	MGGS40327	SRR36024179	June 2024	Urine	Female	18-to-64	Black/African American	Yes	No	No	G	GL08	CC-8	ST-8	STG11
	792	MGGS40349	SRR36024178	June 2024	Skin/Soft tissue	Male	18-to-64	UN	Yes	No	No	G	GL02	CC-16	ST-17	STC74A
	793	MGGS40350	SRR36024176	June 2024	Throat	Male	18-to-64	Hispanic/Latino	Yes	No	No	G	GL07	CC-25	ST-25	STG485
	794	MGGS40351	SRR36024175	June 2024	Throat	Male	18-to-64	White/non-Hispanic	None	No	No	G	GL06	CC-269	ST-525	STG2574
	795	MGGS40352	SRR36024174	June 2024	Skin/Soft tissue	Male	18-to-64	Asian	None	No	No	G	GL01	CC-15	ST-15	STG10
	796	MGGS40354	SRR36024173	June 2024	Throat	Female	18-to-64	Black/African American	None	No	No	G	GL06	CC-269	ST-525~	STG4974
	797	MGGS40357	SRR36024172	June 2024	Throat	Male	18-to-64	Black/African American	Yes	No	No	G	GL02	ND	ST-ND	STG480
	798	MGGS40358	SRR36024171	June 2024	Throat	Male	18-to-64	Black/African American	None	No	No	G	GL05	CC-44	ST-323	STGLP1
	799	MGGS40360	SRR36024170	June 2024	Blood	Female	18-to-64	Black/African American	Yes	Yes	Yes	G	GL02	CC-16	ST-17	STG6792
	800	MGGS40361	SRR36023980	June 2024	Throat	Male	18-to-64	Black/African American	Yes	No	No	G	GL02	CC-16	ST-17	STG4974
	801	MGGS40362	SRR36023979	June 2024	Throat	Female	18-to-64	Hispanic/Latino	None	No	No	G	GL10	CC-4	ST-4	STG6792
	802	MGGS40368	SRR36023978	June 2024	Throat	Male	18-to-64	White/non-Hispanic	Yes	No	No	G	GL05	CC-44	ST-323	STGLP1
	803	MGGS40390	SRR36023956	June 2024	Skin/Soft tissue	Male	65 and over	White/non-Hispanic	Yes	No	No	G	GL06	CC-269	ST-525~	STG2574
	804	MGGS40391	SRR36023954	June 2024	Throat	Female	18-to-64	Hispanic/Latino	None	No	No	G	GL06	CC-269	ST-525~	STG4974
	805	MGGS40394	SRR36023952	June 2024	Urine	Male	18-to-64	White/non-Hispanic	Yes	No	No	G	GL02	CC-16	ST-17	STG485
	806	MGCS40417	SRR36024554	July 2024	Throat	Male	18-to-64	Hispanic/Latino	None	No	No	C	GL04	CC-34	ST-34	STC1400
	807	MGCS40420	SRR36024553	July 2024	Throat	Female	under 18	Black/African American	Yes	No	No	C	GL04	CC-34	ST-34	EMM57
	808	MGCS40422	SRR36024552	July 2024	Throat	Female	18-to-64	Black/African American	None	No	No	C	GL03	CC-3	ST-3	STC839
	809	MGCS40434	SRR36024550	July 2024	Throat	Male	18-to-64	Hispanic/Latino	None	No	No	C	GL04	CC-34	ST-34	STG4545
	810	MGCS40436	SRR36024531	July 2024	Throat	Female	18-to-64	Black/African American	Yes	No	No	C	GL04	CC-34	ST-34	EMM57
	811	MGCS40441	SRR36024530	July 2024	Blood	Male	18-to-64	Black/African American	Yes	No	No	C	GL04	CC-34	ST-34	STGM220
	812	MGCS40446	SRR36024529	July 2024	Urine	Male	65 and over	White/non-Hispanic	Yes	No	No	C	GL01	CC-20	ST-20	STG62647
	813	MGCS40484	SRR36024528	July 2024	Throat	Female	18-to-64	Black/African American	None	No	No	C	GL04	CC-34	ST-34	EMM57
	814	MGCS40514	SRR36024527	July 2024	Throat	Female	18-to-64	Hispanic/Latino	Yes	No	No	C	GL13	CC-81	ST-1002	STC6979
	815	MGCS40516	SRR36024526	July 2024	Throat	Female	18-to-64	Black/African American	None	No	No	C	GL01	CC-20	ST-20	STG5420
	816	MGCS40517	SRR36024547	July 2024	Throat	Male	18-to-64	Black/African American	Yes	No	No	C	GL04	CC-34	ST-34	EMM57
	817	MGCS40542	SRR36024546	July 2024	Throat	Female	65 and over	Hispanic/Latino	Yes	No	No	C	GL03	CC-3	ST-3	STC36
	818	MGCS40543	SRR36024545	July 2024	Throat	Female	18-to-64	Black/African American	Yes	No	No	C	GL18	CC-68	ST-68	STC36
	819	MGCS40549	SRR36024541	July 2024	Throat	Male	18-to-64	Black/African American	Yes	No	No	C	GL13	CC-81	ST-1002	STC6979
	820	MGCS40551	SRR36024540	July 2024	Throat	Male	18-to-64	Black/African American	None	No	No	C	GL03	CC-3	ST-3	STC839
	821	MGGS40392	SRR36023953	July 2024	Throat	Female	65 and over	Hispanic/Latino	Yes	No	No	G	GL11	CC-66	ST-66	STC1400
	822	MGGS40421	SRR36023972	July 2024	Throat	Female	18-to-64	Black/African American	Yes	No	No	G	GL02	CC-16	ST-17	STC74A
	823	MGGS40423	SRR36023971	July 2024	Throat	Female	18-to-64	White/non-Hispanic	Yes	No	No	G	GL07	CC-25	ST-25	STG485
	824	MGGS40424	SRR36023970	July 2024	Skin/Soft tissue	Male	18-to-64	Hispanic/Latino	Yes	No	No	G	GL07	CC-25	ST-271	STG6
	825	MGGS40432	SRR36023969	July 2024	Throat	Male	18-to-64	Hispanic/Latino	Yes	No	No	G	GL05	CC-44	ST-323	STGLP1
	826	MGGS40433	SRR36023968	July 2024	Throat	Female	18-to-64	Black/African American	None	No	No	G	GL02	CC-16	ST-17	STC74A
	827	MGGS40442	SRR36023967	July 2024	Throat	Female	65 and over	Hispanic/Latino	None	No	No	G	GL01	CC-15	ST-15	STG652
	828	MGGS40443	SRR36023965	July 2024	Throat	Male	under 18	UN	None	No	No	G	GL02	CC-16	ST-17	STC74A
	829	MGGS40445	SRR36023964	July 2024	Throat	Female	18-to-64	Black/African American	Yes	No	No	G	GL05	CC-44	ST-323	STGLP1
	830	MGGS40447	SRR36023963	July 2024	Throat	Male	65 and over	Asian	Yes	No	No	G	GL05	CC-44	ST-323	STG2078
	831	MGGS40468	SRR36023962	July 2024	Throat	Male	18-to-64	White/non-Hispanic	None	No	No	G	GL09	CC-29	ST-29	STC74A
	832	MGGS40476	SRR36023961	July 2024	Skin/Soft tissue	Male	18-to-64	Black/African American	Yes	No	Yes	G	GL01	CC-15	ST-15	STG652
	833	MGGS40482	SRR36023960	July 2024	Skin/Soft tissue	Male	18-to-64	White/non-Hispanic	Yes	No	No	G	GL05	CC-44	ST-323	STGLP1
	834	MGGS40488	SRR36023959	July 2024	Skin/Soft tissue	Male	18-to-64	Hispanic/Latino	Yes	No	No	G	GL07	CC-25	ST-180	STG6
	835	MGGS40515	SRR36023958	July 2024	Throat	Male	18-to-64	Black/African American	Yes	No	No	G	GL06	CC-269	ST-525~	STG4974
	836	MGGS40518	SRR36023955	July 2024	Throat	Female	18-to-64	Black/African American	Yes	No	No	G	GL07	ST138	ST-138	STG652
	837	MGGS40536	SRR36024156	July 2024	Blood	Male	18-to-64	Black/African American	Yes	No	No	G	GL06	CC-269	ST-525~	STG4974
	838	MGGS40550	SRR36024153	July 2024	Throat	Male	18-to-64	Black/African American	Yes	No	No	G	GL06	CC-269	ST-525~	STG4974
	839	MGGS40552	SRR36023951	July 2024	Throat	Female	18-to-64	Black/African American	Yes	No	No	G	GL01	CC-15	ST-15	STG6
	840	MGCS40545	SRR36024543	August 2024	Throat	Female	18-to-64	Black/African American	Yes	No	No	C	GL04	CC-34	ST-34	STCNSRT2
	841	MGCS40548	SRR36024542	August 2024	Throat	Female	18-to-64	Black/African American	Yes	No	No	C	GL03	CC-3	ST-430	STC839
	842	MGCS40567	SRR36024539	August 2024	Throat	Female	18-to-64	UN	Yes	No	No	C	GL04	CC-34	ST-34	STC1400
	843	MGCS40573	SRR36024538	August 2024	Blood	Male	18-to-64	White/non-Hispanic	Yes	Yes	No	C	GL13	CC-81	ST-1002	STC6979
	844	MGCS40576	SRR36024537	August 2024	Throat	Male	18-to-64	White/non-Hispanic	Yes	No	No	C	GL03	CC-3	ST-3	STG653
	845	MGCS40588	SRR36024536	August 2024	Throat	Female	18-to-64	Black/African American	None	No	No	C	GL03	CC-3	ST-3	STG653
	846	MGCS40615	SRR36024535	August 2024	Throat	Male	18-to-64	Black/African American	None	No	No	C	GL03	CC-3	ST-430	STC839
	847	MGCS40616	SRR36024534	August 2024	Throat	Female	18-to-64	Other	None	No	No	C	GL04	CC-34	ST-34	STC1400
	848	MGCS40617	SRR36024532	August 2024	Throat	Female	18-to-64	White/non-Hispanic	None	No	No	C	GL17	ST11	ST-11	STC7901
	849	MGCS40618	SRR36023836	August 2024	Throat	Female	18-to-64	Hispanic/Latino	Yes	No	No	C	GL01	CC-20	ST-20	STG62647
	850	MGCS40621	SRR36023835	August 2024	Throat	Female	18-to-64	Black/African American	Yes	No	No	C	GL04	CC-34	ST-34	STCNSRT2
	851	MGCS40985	SRR36023834	August 2024	Throat	Female	under 18	White/non-Hispanic	nd	No	No	C	GL01	CC-20	ST-20~	STG62647
	852	MGCS40986	SRR36023852	August 2024	Throat	Male	under 18	Hispanic/Latino	nd	No	No	C	GL03	CC-3	ST-3	STG653
	853	MGGS40547	SRR36024154	August 2024	Peritoneum	Female	18-to-64	Hispanic/Latino	Yes	No	No	G	GL06	CC-269	ST-525~	STG4974
	854	MGGS40566	SRR36023950	August 2024	Throat	Female	18-to-64	Black/African American	Yes	No	No	G	GL01	CC-15	ST-15	STG2574
	855	MGGS40569	SRR36023949	August 2024	Skin/Soft tissue	Male	18-to-64	Hispanic/Latino	Yes	No	Yes	G	GL14	ST1006	ST-1006	STG485
	856	MGGS40574	SRR36024169	August 2024	Throat	Female	18-to-64	Hispanic/Latino	None	No	No	G	GL02	CC-16	ST-17	EMM152
	857	MGGS40577	SRR36024168	August 2024	Throat	Male	18-to-64	Black/African American	None	No	No	G	GL05	CC-44	ST-323	STG4222
	858	MGGS40586	SRR36024167	August 2024	Skin/Soft tissue	Female	18-to-64	Hispanic/Latino	Yes	No	No	G	GL01	CC-138	ST-318~	STC5345
	859	MGGS40587	SRR36024166	August 2024	Throat	Female	18-to-64	White/non-Hispanic	Yes	No	No	G	GL07	CC-25	ST-127	STG245
	860	MGGS40589	SRR36024165	August 2024	Throat	Female	18-to-64	Black/African American	None	No	No	G	GL02	CC-16	ST-137	STGLP1
	861	MGGS40603	SRR36024163	August 2024	Throat	Female	18-to-64	UN	Yes	No	No	G	GL01	CC-138	ST-318	STC5345
	862	MGGS40613	SRR36024162	August 2024	Throat	Female	18-to-64	White/non-Hispanic	Yes	No	No	G	GL05	CC-44	ST-323	STGLP1
	863	MGGS40614	SRR36024161	August 2024	Skin/Soft tissue	Male	65 and over	White/non-Hispanic	Yes	No	No	G	GL01	CC-15	ST-15	STG10
	864	MGGS40619	SRR36024160	August 2024	Throat	Female	18-to-64	Hispanic/Latino	Yes	No	No	G	GL07	CC-25	ST-127	STG245
	865	MGGS40989	SRR36024159	August 2024	Throat	Male	18-to-64	White/non-Hispanic	Yes	No	No	G	GL01	CC-15	ST-15	STG2574
	All sequencing data is available from the NCBI SRA under Bioproject PRJNA1363881.

## Sheet: Table S2
	Table S2. Statistical analyses of patient demographic and case clinical characteristics associations
	Characteristic		Anatomic site						ANOVA and Chi Square P-value
			Overall	Throat	Skin/Soft tissue	Blood	Urine	Other
		Number of patients	865	604	108	92	40	21
	Age	Age, years ± SD (range)	36 ± 21 (0.6 – 96)	27 ± 14 (0.6 – 79)	55 ± 16 (22 – 89)	64 ± 15 (23 – 96)	47 ± 25 (5 – 89)	51 ± 17 (19 – 75)	< 0.001a
	Gender	Female	490 (57%)	377 (62%)	38 (35%)	34 (37%)	34 (85%)	7 (33%)	< 0.001a
	Severity	Admission to ICU or presence of shock	36 (4%)	2 (0.3%)	2 (1.9%)	28 (30%)	0	4 (19%)	< 0.001a
	Comorbidities: Underlying diseases considered as risk factors for infection	Number of patientsb	785	528	106	92	38	21
		None	212 (27%)	195 (37%)	4 (4%)	2 (2%)	8 (21%)	3 (14%)	< 0.001a
		Obesity	398 (51%)	271 (51%)	51 (48%)	52 (57%)	16 (42%)	8 (38%)	0.396
		Cardiovascular diseases	282 (36%)	96 (18%)	75 (71%)	83 (90%)	18 (47%)	10 (48%)	< 0.001a
		Diabetes Mellitus	145 (19%)	35 (7%)	49 (46%)	47 (51%)	7 (18%)	7 (33%)	< 0.001a
		Chronic pulmonary disease	138 (18%)	86 (16%)	10 (9%)	30 (33%)	8 (21%)	4 (19%)	< 0.001a
		Skin conditionsc	178 (23%)	15 (3%)	85 (80%)	62 (67%)	4 (11%)	12 (57%)	< 0.001a
		Immunodeficiencyd	48 (6%)	15 (3%)	12 (11%)	16 (17%)	4 (11%)	1 (5%)	< 0.001a
		End stage renal disease	17 (2%)	1 (0.2%)	5 (5%)	11 (12%)	0	0	< 0.001a
		Cirrhosis	3 (0.4%)	0	0	2 (2%)	0	1 (3%)	0.004a
		Number of patientsb	862	603	106	92	40	21
	Poor outcome	Amputation, loss of autonomy or death	26 (3%)	0	13 (12%)	10 (11%)	0	3 (14%)	< 0.001a
	a: P-values remain significant after Benjamini-Hochberg adjusment for multiple comparisons.
	b: The numbers of patients for underlying diseases and poor outcome were respectively 785 and 862 instead of 865, as this information was missing for some patients.
	c: Barrier disruption: acute trauma or procedures (injection drug use, tattoos, bites, scratches, recent surgery, burns) or chronic wounds and impaired healing (venous/arterial ulcers, lymphedema, neuropathic ulcers, pressure sores, non-healing wounds, or other chronic dermatologic disease such as pyoderma gangrenosum and hydradenitis).
	d: HIV with CD4 < 500/mm3, active cancer, immunosuppressive therapy, and sickle cell disease.

## Sheet: Table S3
	Table S3. Comparison of molecular classification schemes
	Comparison	Common Isolates	Adjusted Rand Index (ARI)	Wallace Coefficient (forward, 1 prediction of 2)	Wallace Coefficient (reverse, 2 prediction of 1)
	GL vs. CC	860	0.8752	0.7964	0.9888
	GL vs. MLST	860	0.6289	0.4884	0.9923
	GL vs. emm	864	0.3598	0.2863	0.7076
	CC vs. MLST	861	0.7377	0.6111	1
	CC vs. emm	860	0.4179	0.3426	0.682
	MLST vs emm	860	0.4033	0.3963	0.4821
	Molecular classification scheme: GL = genetic lineage; CC = clonal complex, MLST = multilocus sequence typing, emm = emm typing.

## Sheet: Table S4
	Table S4. Statistical test of genotype - phenotype associations for the 10 most prevalent GLs											Benjamini-Hochberg adjusment
															i	i/N x Q
	Genetic Lineage	Set	Anatomic site	Observed	Expected	Observed/Expected	Test useda	P-value	Association			Lineage	Site	P-value	Rank	BH Critical	P <= BH Critical	Association
	GL01	GL01 (n = 175)	Throat	99	122.2	0.810147	Chi-square	< 0.001b	Negative			GL03	Throat	6.9202e-11	1	0.00125	TRUE	Positive
			non-Throat	76	52.8	1.43939						GL02	Blood	1.19257e-05	2	0.0025	TRUE	Positive
		non-GL01 (n =690)	Throat	505	481.8	1.04815						GL01	Throat	1.89214e-05	3	0.00375	TRUE	Negative
			non-Throat	185	208.2	0.888569						GL02	Throat	3.08642e-05	4	0.005	TRUE	Negative
		GL01 (n = 175)	Skin/Soft tissue	37	21.8	1.69725	Chi-square	< 0.001b	Positive			GL01	SSTI	0.000104802	5	0.00625	TRUE	Positive
			non-Skin/Soft tissue	138	153.2	0.900783						GL03	Blood	0.000105294	6	0.0075	TRUE	Negative
		non-GL01 (n =690)	Skin/Soft tissue	71	86.2	0.823666						GL02	Urine	0.00100254	7	0.00875	TRUE	Positive
			non-Skin/Soft tissue	619	603.8	1.02517						GL03	SSTI	0.00549248	8	0.01	TRUE	Negative
		GL01 (n = 175)	Blood	21	18.6	1.12903	Chi-square	0.512	Insignificant			GL03	Urine	0.00922242	9	0.01125	TRUE	Negative
			non-Blood	154	156.4	0.984655						GL06	Throat	0.0141669	10	0.0125	FALSE	Insignificant
		non-GL01 (n =690)	Blood	71	73.4	0.967302						GL07	Blood	0.0256877	11	0.01375	FALSE	Insignificant
			non-Blood	619	616.6	1.00389						GL07	SSTI	0.0342111	12	0.015	FALSE	Insignificant
		GL01 (n = 175)	Urine	9	8.1	1.11111	Chi-square	0.715	Insignificant			GL09	Throat	0.040145	13	0.01625	FALSE	Insignificant
			non-Urine	166	166.9	0.994608						GL09	SSTI	0.0458535	14	0.0175	FALSE	Insignificant
		non-GL01 (n =690)	Urine	31	31.9	0.971787						GL06	SSTI	0.101949	15	0.01875	FALSE	Insignificant
			non-Urine	659	658.1	1.00137						GL04	Throat	0.152289	16	0.02	FALSE	Insignificant
	GL02	GL02 (n = 171)	Throat	97	119.4	0.812395	Chi-square	< 0.001b	Negative			GL06	Blood	0.217359	17	0.02125	FALSE	Insignificant
			non-Throat	74	51.6	1.43411						GL05	Throat	0.259728	18	0.0225	FALSE	Insignificant
		non-GL02 (n = 694)	Throat	507	484.6	1.04622						GL09	Urine	0.270546	19	0.02375	FALSE	Insignificant
			non-Throat	187	209.4	0.893028						GL08	Urine	0.34077	20	0.025	FALSE	Insignificant
		GL02 (n = 171)	Skin/Soft tissue	20	21.4	0.934579	Chi-square	0.727	Insignificant			GL04	Blood	0.376678	21	0.02625	FALSE	Insignificant
			non-Skin/Soft tissue	151	149.6	1.00936						GL10	Blood	0.462213	22	0.0275	FALSE	Insignificant
		non-GL02 (n = 694)	Skin/Soft tissue	88	86.6	1.01617						GL08	Blood	0.511349	23	0.02875	FALSE	Insignificant
			non-Skin/Soft tissue	606	607.4	0.997695						GL01	Blood	0.512216	24	0.03	FALSE	Insignificant
		GL02 (n = 171)	Blood	34	18.2	1.86813	Chi-square	< 0.001b	Positive			GL04	SSTI	0.532366	25	0.03125	FALSE	Insignificant
			non-Blood	137	152.8	0.896597						GL04	Urine	0.570356	26	0.0325	FALSE	Insignificant
		non-GL02 (n = 694)	Blood	58	73.8	0.785908						GL10	Throat	0.610069	27	0.03375	FALSE	Insignificant
			non-Blood	636	620.2	1.02548						GL09	Blood	0.643781	28	0.035	FALSE	Insignificant
		GL02 (n = 171)	Urine	16	7.9	2.02532	Chi-square	0.001b	Positive			GL05	SSTI	0.655467	29	0.03625	FALSE	Insignificant
			non-Urine	155	163.1	0.950337						GL07	Urine	0.680318	30	0.0375	FALSE	Insignificant
		non-GL02 (n = 694)	Urine	24	32.1	0.747664						GL08	Throat	0.713901	31	0.03875	FALSE	Insignificant
			non-Urine	670	661.9	1.01224						GL01	Urine	0.714556	32	0.04	FALSE	Insignificant
	GL03	GL03 (n = 155)	Throat	142	108.2	1.31238	Chi-square	< 0.001b	Positive			GL06	Urine	0.715907	33	0.04125	FALSE	Insignificant
			non-Throat	13	46.8	0.277778						GL05	Urine	0.719845	34	0.0425	FALSE	Insignificant
		non-GL03 (n = 710)	Throat	462	495.8	0.931827						GL02	SSTI	0.727278	35	0.04375	FALSE	Insignificant
			non-Throat	248	214.2	1.1578						GL07	Throat	0.959305	36	0.045	FALSE	Insignificant
		GL03 (n = 155)	Skin/Soft tissue	9	19.4	0.463918	Chi-square	0.005b	Negative			GL05	Blood	0.959581	37	0.04625	FALSE	Insignificant
			non-Skin/Soft tissue	146	135.6	1.0767						GL08	SSTI	1	38	0.0475	FALSE	Insignificant
		non-GL03 (n = 710)	Skin/Soft tissue	99	88.6	1.11738						GL10	SSTI	1	39	0.04875	FALSE	Insignificant
			non-Skin/Soft tissue	611	621.4	0.983264						GL10	Urine	1	40	0.05	FALSE	Insignificant
		GL03 (n = 155)	Blood	3	16.5	0.181818	Chi-square	< 0.001b	Negative			P-values were adjusted for multiple comparisons using the Benjamini-Hochberg procedure to control the false discovery rate (FDR) at Q=0.05.
			non-Blood	152	138.5	1.09747
		non-GL03 (n = 710)	Blood	89	75.5	1.17881
			non-Blood	621	634.5	0.978723
		GL03 (n = 155)	Urine	1	7.2	0.138889	Chi-square	0.009b	Negative
			non-Urine	154	147.8	1.04195
		non-GL03 (n = 710)	Urine	39	32.8	1.18902
			non-Urine	671	677.2	0.990845
	GL04	GL04 (n = 78)	Throat	60	54.4647	1.10163	Chi-square	0.152	Insignificant
			non-Throat	18	23.5353	0.76481
		non-GL04 (n = 787)	Throat	544	549.535	0.989927
			non-Throat	243	237.465	1.02331
		GL04 (n = 78)	Skin/Soft tissue	8	9.73873	0.821462	Chi-square	0.532	Insignificant
			non-Skin/Soft tissue	70	68.2613	1.02547
		non-GL04 (n = 787)	Skin/Soft tissue	100	98.2613	1.01769
			non-Skin/Soft tissue	687	688.739	0.997475
		GL04 (n = 78)	Blood	6	8.29595	0.723244	Chi-square	0.377	Insignificant
			non-Blood	72	69.704	1.03294
		non-GL04 (n = 787)	Blood	86	83.704	1.02743
			non-Blood	701	703.296	0.996735
		GL04 (n = 78)	Urine	2	3.60694	0.554487	Fisher's exact	0.57	Insignificant
			non-Urine	76	74.3931	1.0216
		non-GL04 (n = 787)	Urine	38	36.3931	1.04416
			non-Urine	749	750.607	0.997859
	GL05	GL05 (n = 48)	Throat	37	33.5168	1.10393	Chi-square	0.26	Insignificant
			non-Throat	11	14.4832	0.759499
		non-GL05 (n = 817)	Throat	567	570.483	0.993894
			non-Throat	250	246.517	1.01413
		GL05 (n = 48)	Skin/Soft tissue	5	5.99306	0.834298	Chi-square	0.655	Insignificant
			non-Skin/Soft tissue	43	42.0069	1.02364
		non-GL05 (n = 817)	Skin/Soft tissue	103	102.007	1.00974
			non-Skin/Soft tissue	714	714.993	0.998611
		GL05 (n = 48)	Blood	5	5.1052	0.979393	Chi-square	0.96	Insignificant
			non-Blood	43	42.8948	1.00245
		non-GL05 (n = 817)	Blood	87	86.8948	1.00121
			non-Blood	730	730.105	0.999856
		GL05 (n = 48)	Urine	1	2.21965	0.450521	Fisher's exact	0.72	Insignificant
			non-Urine	47	45.7803	1.02664
		non-GL05 (n = 817)	Urine	39	37.7803	1.03228
			non-Urine	778	779.22	0.998435
	GL06	GL06 (n = 44)	Throat	38	30.7237	1.23683	Chi-square	0.014	Insignificant
			non-Throat	6	13.2763	0.451933
		non-GL06 (n = 821)	Throat	566	573.276	0.987308
			non-Throat	255	247.724	1.02937
		GL06 (n = 44)	Skin/Soft tissue	2	5.49364	0.364057	Chi-square	0.102	Insignificant
			non-Skin/Soft tissue	42	38.5064	1.09073
		non-GL06 (n = 821)	Skin/Soft tissue	106	102.506	1.03408
			non-Skin/Soft tissue	715	718.494	0.995138
		GL06 (n = 44)	Blood	2	4.67977	0.427372	Fisher's exact	0.217	Insignificant
			non-Blood	42	39.3202	1.06815
		non-GL06 (n = 821)	Blood	90	87.3202	1.03069
			non-Blood	731	733.68	0.996347
		GL06 (n = 44)	Urine	1	2.03468	0.491477	Fisher's exact	0.716	Insignificant
			non-Urine	43	41.9653	1.02466
		non-GL06 (n = 821)	Urine	39	37.9653	1.02725
			non-Urine	782	783.035	0.998679
	GL07	GL07 (n = 36)	Throat	25	25.1376	0.994527	Chi-square	0.959	Insignificant
			non-Throat	11	10.8624	1.01266
		non-GL07 (n = 829)	Throat	579	578.862	1.00024
			non-Throat	250	250.138	0.99945
		GL07 (n = 36)	Skin/Soft tissue	9	4.4948	2.00231	Fisher's exact	0.034	Insignificant
			non-Skin/Soft tissue	27	31.5052	0.857001
		non-GL07 (n = 829)	Skin/Soft tissue	99	103.505	0.956474
			non-Skin/Soft tissue	730	725.495	1.00621
		GL07 (n = 36)	Blood	0	3.8289	0	Fisher's exact	0.026	Insignificant
			non-Blood	36	32.1711	1.11902
		non-GL07 (n = 829)	Blood	92	88.1711	1.04343
			non-Blood	737	740.829	0.994832
		GL07 (n = 36)	Urine	2	1.66474	1.20139	Fisher's exact	0.68	Insignificant
			non-Urine	34	34.3353	0.990236
		non-GL07 (n = 829)	Urine	38	38.3353	0.991255
			non-Urine	791	790.665	1.00042
	GL08	GL08 (n = 26)	Throat	19	18.1549	1.04655	Chi-square	0.714	Insignificant
			non-Throat	7	7.84509	0.892278
		non-GL08 (n = 839)	Throat	585	585.845	0.998557
			non-Throat	254	253.155	1.00334
		GL08 (n = 26)	Skin/Soft tissue	3	3.24624	0.924145	Fisher's exact	1	Insignificant
			non-Skin/Soft tissue	23	22.7538	1.01082
		non-GL08 (n = 839)	Skin/Soft tissue	105	104.754	1.00235
			non-Skin/Soft tissue	734	734.246	0.999665
		GL08 (n = 26)	Blood	1	2.76532	0.361622	Fisher's exact	0.511	Insignificant
			non-Blood	25	23.2347	1.07598
		non-GL08 (n = 839)	Blood	91	89.2347	1.01978
			non-Blood	748	749.765	0.997646
		GL08 (n = 26)	Urine	2	1.20231	1.66346	Fisher's exact	0.341	Insignificant
			non-Urine	24	24.7977	0.967832
		non-GL08 (n = 839)	Urine	38	38.7977	0.97944
			non-Urine	801	800.202	1.001
	GL09	GL09 (n = 22)	Throat	11	15.3618	0.71606	Chi-square	0.04	Insignificant
			non-Throat	11	6.63815	1.65709
		non-GL09 (n = 843)	Throat	593	588.638	1.00741
			non-Throat	250	254.362	0.982852
		GL09 (n = 22)	Skin/Soft tissue	6	2.74682	2.18434	Fisher's exact	0.046	Insignificant
			non-Skin/Soft tissue	16	19.2532	0.831032
		non-GL09 (n = 843)	Skin/Soft tissue	102	105.253	0.969092
			non-Skin/Soft tissue	741	737.747	1.00441
		GL09 (n = 22)	Blood	3	2.33988	1.28211	Fisher's exact	0.644	Insignificant
			non-Blood	19	19.6601	0.966424
		non-GL09 (n = 843)	Blood	89	89.6601	0.992638
			non-Blood	754	753.34	1.00088
		GL09 (n = 22)	Urine	2	1.01734	1.96591	Fisher's exact	0.271	Insignificant
			non-Urine	20	20.9827	0.953168
		non-GL09 (n = 843)	Urine	38	38.9827	0.974792
			non-Urine	805	804.017	1.00122
	GL10	GL10 (n = 20)	Throat	15	13.9653	1.07409	Chi-square	0.61	Insignificant
			non-Throat	5	6.03468	0.828544
		non-GL10 (n = 845)	Throat	589	590.035	0.998246
			non-Throat	256	254.965	1.00406
		GL10 (n = 20)	Skin/Soft tissue	2	2.49711	0.800926	Fisher's exact	1	Insignificant
			non-Skin/Soft tissue	18	17.5029	1.0284
		non-GL10 (n = 845)	Skin/Soft tissue	106	105.503	1.00471
			non-Skin/Soft tissue	739	739.497	0.999328
		GL10 (n = 20)	Blood	3	2.12717	1.41033	Fisher's exact	0.462	Insignificant
			non-Blood	17	17.8728	0.951164
		non-GL10 (n = 845)	Blood	89	89.8728	0.990288
			non-Blood	756	755.127	1.00116
		GL10 (n = 20)	Urine	0	0.924855	0	Fisher's exact	1	Insignificant
			non-Urine	20	19.0751	1.04848
		non-GL10 (n = 845)	Urine	40	39.0751	1.02367
			non-Urine	805	805.925	0.998852
	a: P-values were calculated using the chi-square test in most cases; Fisher’s exact test was used only when at least one expected cell count was below 5.
	b: P-values remain significant after Benjamini-Hochberg adjusment for multiple comparisons
